# Supplementary material for: SIFusion: Lightweight infrared and visible image fusion based on semantic injection
Source: PLoS One. 2024 Nov 6;19(11):e0307236. doi: 10.1371/journal.pone.0307236 (PMC11540218; doi:10.1371/journal.pone.0307236)
Supplement: S1 File — (ZIP) [file pone.0307236.s001.zip]

Archive with 6 entries (6 files):
- Metric_Ablation_MSRS1.xlsx
- Metric_Ablation_MSRS2.xlsx
- Metric_LLVIP.xlsx
- Metric_M3FD.xlsx
- Metric_MSRS.xlsx
- Metric_TNO.xlsx
