# Supplementary material for: SIFusion: Lightweight infrared and visible image fusion based on semantic injection
Source: PLoS One. 2024 Nov 6;19(11):e0307236. doi: 10.1371/journal.pone.0307236 (PMC11540218; doi:10.1371/journal.pone.0307236)
Supplement: S1 File — (ZIP) [file pone.0307236.s001.zip › Metric_Ablation_MSRS1.xlsx]

## Sheet: SD
method_name	method_name	method_name
Experiment1	Experiment2	Experiment3
7.0799	7.30584	7.25198
6.09393	6.04973	6.04953
6.27667	6.08692	6.22539
10.2933	10.1969	10.2493
8.42838	9.84796	9.69803
9.14966	8.88004	9.02005
8.60298	8.20508	8.5294
9.98167	10.5562	9.99698
10.245	10.4709	10.1243
11.4603	11.1117	11.3925
10.2577	10.144	9.70428
5.47741	5.41856	5.35112
5.4696	5.33159	5.47667
5.71337	5.7196	5.53949
5.82008	5.09046	5.67011
7.84677	7.82449	7.70351
8.07549	8.27462	8.08679
6.88109	6.55862	6.76131
7.43516	7.56478	7.57499
8.47154	8.5274	8.51512
9.6264	9.954	9.79595
11.7087	11.5741	11.6405
7.64258	7.64255	7.65837
6.22967	6.15345	6.10596
11.6307	11.094	11.2887
6.09244	4.61398	5.94907
7.81054	8.37682	7.75276
6.81466	7.26827	6.65166
8.2012	8.15196	8.11733
9.00737	9.10429	9.09517

## Sheet: MI
method_name	method_name	method_name
Experiment1	Experiment2	Experiment3
3.281	3.23361	3.58935
3.07184	2.50051	2.66769
2.99428	2.49739	2.71304
2.93798	3.0731	2.95541
3.17593	3.31456	3.53252
3.60746	3.74961	3.61546
2.32213	3.1711	2.21159
3.52049	3.73285	3.79608
4.19819	4.00309	4.1771
3.53849	3.54569	3.37708
3.97064	4.10712	4.216
2.65015	2.32058	2.26974
2.65011	2.22026	2.28445
1.76174	1.672	1.59219
1.73217	1.57687	1.52325
3.114	2.92543	3.03288
3.1807	2.9763	3.09246
2.65614	2.50613	2.53908
3.15918	2.95952	3.11435
3.17688	3.37257	3.41948
4.18992	4.96275	4.95243
3.02666	3.45349	3.39773
3.44628	3.04782	3.3119
2.48716	2.20065	2.31345
3.8134	3.84642	3.78174
2.11439	1.61857	1.8948
3.20415	2.81499	3.04257
2.7726	2.54697	2.71484
3.00903	2.95469	3.03149
3.43845	3.5971	3.65254

## Sheet: VIF
method_name	method_name	method_name
Experiment1	Experiment2	Experiment3
0.841241	0.870027	0.832511
0.767144	0.67719	0.688961
0.766576	0.741235	0.734937
0.729599	0.808309	0.742829
0.822116	0.865692	0.829711
0.937908	0.957796	0.924777
0.64652	0.808207	0.643311
0.856135	0.901888	0.886086
0.843091	0.854636	0.853903
0.947647	0.914568	0.950413
0.887541	0.923735	0.922357
0.815023	0.645437	0.702308
0.863812	0.728346	0.761082
0.742012	0.625968	0.788314
0.7702	0.674257	0.821225
0.786529	0.766087	0.783224
1.00247	0.845527	1.04145
0.954995	0.849847	0.948985
0.84971	0.825855	0.824133
0.868626	0.9095	0.865039
0.842613	0.950095	0.90974
0.842342	0.867617	0.846376
0.795072	0.739184	0.723159
0.848233	0.7794	0.836457
0.79869	0.833243	0.819337
0.820162	0.658134	0.867822
0.947092	0.814416	0.981218
0.858767	0.774462	0.896391
0.895232	0.791752	0.82852
0.771531	0.816534	0.785779

## Sheet: SCD
method_name	method_name	method_name
Experiment1	Experiment2	Experiment3
1.91008	1.88241	1.88744
1.93554	1.80274	1.91532
1.85696	1.80217	1.8465
1.82189	1.79574	1.82909
1.9244	1.8661	1.89499
1.79763	1.70335	1.79726
1.68357	1.64444	1.71836
1.90513	1.90251	1.9252
1.75433	1.77738	1.77402
1.86251	1.84743	1.84669
1.86857	1.88909	1.91285
1.92958	1.81732	1.90617
1.90063	1.82328	1.8854
1.83666	1.79055	1.8247
1.85097	1.78616	1.84597
1.75601	1.74372	1.75548
1.88884	1.84586	1.88383
1.84682	1.78149	1.83377
1.84603	1.82066	1.8433
1.70719	1.61019	1.68624
1.36166	1.27037	1.39853
1.85318	1.86349	1.85962
1.82106	1.81175	1.77856
1.84182	1.80195	1.84342
1.87308	1.87587	1.86151
1.88049	1.68815	1.87154
1.92499	1.8657	1.91105
1.84783	1.76815	1.83815
1.7582	1.73371	1.7811
1.71565	1.68512	1.72952

## Sheet: EN
method_name	method_name	method_name
Experiment1	Experiment2	Experiment3
6.55317	6.55812	6.55829
5.59169	5.41449	5.53475
5.75596	5.59747	5.71833
7.44118	7.39618	7.42096
6.95941	6.97653	7.02543
7.28139	7.18398	7.2595
7.13884	7.23451	7.20652
7.11609	7.05724	7.08454
7.16435	7.13688	7.15842
7.43662	7.26942	7.4193
7.13555	7.07261	7.13985
5.18934	4.8908	5.09958
5.30208	5.11145	5.2176
5.51581	5.12174	5.42575
5.39374	4.91965	5.31689
6.70187	6.66534	6.66234
6.46018	6.25668	6.42148
6.38675	6.17665	6.30992
6.41457	6.31777	6.38536
7.26067	7.24157	7.27556
7.53888	7.6092	7.62764
7.04546	6.9965	7.00173
6.18537	6.16817	6.15366
5.62502	5.34091	5.56733
6.96307	6.98192	6.96488
5.73875	4.80328	5.66587
6.46454	6.17315	6.39428
6.26164	6.03161	6.18478
5.92707	5.59711	5.86027
7.36432	7.28269	7.32518

## Sheet: Qabf
method_name	method_name	method_name
Experiment1	Experiment2	Experiment3
0.594611	0.551957	0.59972
0.532299	0.450639	0.546564
0.542255	0.464289	0.548272
0.647191	0.602422	0.617647
0.651824	0.599016	0.640255
0.630742	0.587095	0.619213
0.471386	0.463838	0.422899
0.627651	0.585354	0.624192
0.513799	0.47267	0.517058
0.449499	0.383418	0.42273
0.66403	0.59443	0.659043
0.531114	0.417236	0.52592
0.548727	0.483008	0.556994
0.328044	0.260658	0.330496
0.33733	0.260907	0.339669
0.440715	0.360234	0.423616
0.520053	0.424845	0.53602
0.540104	0.47013	0.537043
0.628415	0.565257	0.624627
0.744128	0.687069	0.717099
0.545739	0.466995	0.523916
0.618509	0.586482	0.609421
0.54608	0.47631	0.5484
0.547924	0.491294	0.567043
0.486817	0.41112	0.475081
0.3767	0.255988	0.378981
0.502492	0.398362	0.5147
0.455463	0.372677	0.454028
0.557734	0.51038	0.570762
0.675774	0.594933	0.644507
