# Supplementary material for: SIFusion: Lightweight infrared and visible image fusion based on semantic injection
Source: PLoS One. 2024 Nov 6;19(11):e0307236. doi: 10.1371/journal.pone.0307236 (PMC11540218; doi:10.1371/journal.pone.0307236)
Supplement: S1 File — (ZIP) [file pone.0307236.s001.zip › Metric_Ablation_MSRS2.xlsx]

## Sheet: SD
method_name	method_name	method_name	method_name
Experiment1	Experiment2	Experiment3	Experiment4
7.0799	7.25198	7.07734	6.87984
6.09393	6.04953	5.9283	5.90643
6.27667	6.22539	6.08733	5.91191
10.2933	10.2493	10.0566	9.979
8.42838	9.69803	9.79685	9.66729
9.14966	9.02005	8.6216	8.54643
8.60298	8.5294	8.15004	8.13922
9.98167	9.99698	9.57707	9.22357
10.245	10.1243	9.84056	9.52506
11.4603	11.3925	11.0781	11.0296
10.2577	9.70428	8.7029	8.46581
5.47741	5.35112	5.26474	5.16467
5.4696	5.47667	5.13223	5.18599
5.71337	5.53949	5.19538	4.99001
5.82008	5.67011	5.20826	5.37571
7.84677	7.70351	7.39729	7.32537
8.07549	8.08679	7.81236	7.69469
6.88109	6.76131	6.41696	6.3157
7.43516	7.57499	7.36064	7.22006
8.47154	8.51512	8.3716	8.27204
9.6264	9.79595	9.62326	9.54232
11.7087	11.6405	11.4761	11.4533
7.64258	7.65837	7.35233	7.15488
6.22967	6.10596	6.03059	5.9145
11.6307	11.2887	10.3062	10.1563
6.09244	5.94907	5.59892	5.66111
7.81054	7.75276	7.59977	7.42277
6.81466	6.65166	6.40244	6.32745
8.2012	8.11733	8.02405	7.98684
9.00737	9.09517	8.97896	8.89833

## Sheet: MI
method_name	method_name	method_name	method_name
Experiment1	Experiment2	Experiment3	Experiment4
3.281	3.58935	3.47228	3.40563
3.07184	2.66769	2.40986	2.33378
2.99428	2.71304	2.46859	2.44052
2.93798	2.95541	3.13412	3.32422
3.17593	3.53252	3.68684	3.6818
3.60746	3.61546	4.0109	4.16101
2.32213	2.21159	3.15232	3.15944
3.52049	3.79608	4.01127	4.16464
4.19819	4.1771	4.28059	4.30427
3.53849	3.37708	3.79746	4.01584
3.97064	4.216	4.25227	4.39255
2.65015	2.26974	2.05966	1.99793
2.65011	2.28445	2.00537	1.9757
1.76174	1.59219	1.25589	1.21076
1.73217	1.52325	1.1178	1.14381
3.114	3.03288	3.02676	2.94281
3.1807	3.09246	2.72435	2.55379
2.65614	2.53908	2.23459	2.09359
3.15918	3.11435	2.92514	2.87441
3.17688	3.41948	3.46703	3.6219
4.18992	4.95243	5.37528	5.59732
3.02666	3.39773	3.92734	4.24716
3.44628	3.3119	3.36459	3.23821
2.48716	2.31345	1.97751	2.04393
3.8134	3.78174	4.46352	4.62578
2.11439	1.8948	1.45573	1.47797
3.20415	3.04257	2.61278	2.45396
2.7726	2.71484	2.3273	2.15788
3.00903	3.03149	2.82778	2.84564
3.43845	3.65254	3.57706	3.55783

## Sheet: VIF
method_name	method_name	method_name	method_name
Experiment1	Experiment2	Experiment3	Experiment4
0.841241	0.832529	0.805724	0.801783
0.767144	0.68898	0.717625	0.736687
0.766576	0.734956	0.733738	0.738782
0.729599	0.742847	0.811893	0.825259
0.822116	0.829729	0.817641	0.820398
0.937908	0.924795	0.929414	0.937956
0.64652	0.643329	0.713265	0.702944
0.856135	0.886104	0.868738	0.884372
0.843091	0.853921	0.843576	0.856985
0.947647	0.950431	0.897257	0.906244
0.887541	0.922376	0.879124	0.888175
0.815023	0.702326	0.727732	0.73622
0.863812	0.7611	0.791688	0.82084
0.742012	0.788332	0.704274	0.718916
0.7702	0.821243	0.763106	0.774617
0.786529	0.783242	0.766295	0.776107
1.00247	1.04147	0.933336	0.943812
0.954995	0.949003	0.869643	0.874646
0.84971	0.824151	0.807727	0.816844
0.868626	0.865058	0.862106	0.872181
0.842613	0.909758	0.888944	0.907619
0.842342	0.846395	0.852781	0.884957
0.795072	0.723177	0.734196	0.742363
0.848233	0.836475	0.804385	0.829665
0.79869	0.819355	0.831151	0.844885
0.820162	0.86784	0.814285	0.829692
0.947092	0.981237	0.880754	0.898146
0.858767	0.89641	0.801054	0.797469
0.895232	0.828539	0.812603	0.816851
0.771531	0.785797	0.803945	0.812584

## Sheet: SCD
method_name	method_name	method_name	method_name
Experiment1	Experiment2	Experiment3	Experiment4
1.91008	1.88749	1.73569	1.70702
1.93554	1.91537	1.73898	1.68096
1.85696	1.84654	1.74066	1.68551
1.82189	1.82914	1.53232	1.4832
1.9244	1.89503	1.74534	1.73094
1.79763	1.79731	1.52573	1.47964
1.68357	1.71841	1.33499	1.25783
1.90513	1.92525	1.85096	1.82951
1.75433	1.77407	1.54348	1.48145
1.86251	1.84673	1.41452	1.34118
1.86857	1.91289	1.84623	1.82545
1.92958	1.90621	1.82585	1.78165
1.90063	1.88544	1.78429	1.7497
1.83666	1.82475	1.75157	1.66274
1.85097	1.84602	1.7867	1.7052
1.75601	1.75553	1.53832	1.4406
1.88884	1.88388	1.83812	1.78196
1.84682	1.83382	1.71744	1.66253
1.84603	1.84335	1.63144	1.55408
1.70719	1.68628	1.46078	1.40148
1.36166	1.39858	0.794275	0.754734
1.85318	1.85966	1.7457	1.71017
1.82106	1.77861	1.5538	1.47697
1.84182	1.84347	1.68044	1.64074
1.87308	1.86156	1.65657	1.60121
1.88049	1.87159	1.81855	1.76136
1.92499	1.9111	1.87671	1.8344
1.84783	1.83819	1.69845	1.60153
1.7582	1.78115	1.55608	1.47878
1.71565	1.72957	1.46409	1.40292

## Sheet: EN
method_name	method_name	method_name	method_name
Experiment1	Experiment2	Experiment3	Experiment4
6.55317	6.55826	6.39365	6.2718
5.59169	5.53471	5.30427	5.12763
5.75596	5.71829	5.49479	5.38793
7.44118	7.42093	7.25639	7.16736
6.95941	7.02539	6.88227	6.76856
7.28139	7.25947	7.05763	6.96996
7.13884	7.20649	6.98988	6.93342
7.11609	7.08451	6.92026	6.82739
7.16435	7.15838	6.96667	6.85887
7.43662	7.41926	6.96549	6.91404
7.13555	7.13982	6.99485	6.89318
5.18934	5.09954	4.86793	4.72783
5.30208	5.21756	4.98942	4.85791
5.51581	5.42572	5.08223	5.00092
5.39374	5.31686	4.95658	4.92208
6.70187	6.66231	6.41237	6.25719
6.46018	6.42145	6.16996	6.05825
6.38675	6.30988	6.0029	5.85857
6.41457	6.38533	6.17823	6.06276
7.26067	7.27553	7.14421	7.05634
7.53888	7.62761	7.46239	7.40479
7.04546	7.00169	6.90464	6.89458
6.18537	6.15363	5.95751	5.81129
5.62502	5.5673	5.27244	5.20634
6.96307	6.96485	6.91059	6.81322
5.73875	5.66584	5.21928	5.22535
6.46454	6.39424	6.08372	5.96974
6.26164	6.18475	5.87031	5.74305
5.92707	5.86024	5.63996	5.56204
7.36432	7.32515	7.15103	7.0209

## Sheet: Qabf
method_name	method_name	method_name	method_name
Experiment1	Experiment2	Experiment3	Experiment4
0.594611	0.599689	0.604112	0.592229
0.532299	0.546534	0.54532	0.526231
0.542255	0.548241	0.544907	0.53097
0.647191	0.617616	0.638536	0.648985
0.651824	0.640224	0.64215	0.64902
0.630742	0.619183	0.631353	0.639487
0.471386	0.422869	0.481442	0.476011
0.627651	0.624161	0.617045	0.627697
0.513799	0.517028	0.526991	0.527712
0.449499	0.4227	0.434071	0.432566
0.66403	0.659012	0.636368	0.658011
0.531114	0.52589	0.527495	0.512614
0.548727	0.556963	0.560886	0.545328
0.328044	0.330465	0.3256	0.303308
0.33733	0.339639	0.336967	0.311838
0.440715	0.423585	0.431016	0.427394
0.520053	0.535989	0.527821	0.502696
0.540104	0.537013	0.533409	0.522968
0.628415	0.624596	0.622413	0.608099
0.744128	0.717069	0.717924	0.734842
0.545739	0.523885	0.51943	0.5251
0.618509	0.609391	0.622096	0.629086
0.54608	0.548369	0.554454	0.542046
0.547924	0.567012	0.565628	0.549926
0.486817	0.475051	0.475858	0.494128
0.3767	0.37895	0.375325	0.349725
0.502492	0.514669	0.505679	0.486547
0.455463	0.453998	0.449996	0.429022
0.557734	0.570732	0.576036	0.560446
0.675774	0.644476	0.645672	0.660969
