# Supplementary material for: SIFusion: Lightweight infrared and visible image fusion based on semantic injection
Source: PLoS One. 2024 Nov 6;19(11):e0307236. doi: 10.1371/journal.pone.0307236 (PMC11540218; doi:10.1371/journal.pone.0307236)
Supplement: S1 File — (ZIP) [file pone.0307236.s001.zip › Metric_LLVIP.xlsx]

## Sheet: SD
method_name	method_name	method_name	method_name	method_name	method_name	method_name	method_name	method_name	method_name	method_name	method_name	method_name
DenseFuse	FusionGAN	CSF	GANMcC	RFN-Nest	SDNet	FLFuse	TarDAL	U2Fusion	UMF-CMGR	SeAFusion	PSFusion	SIFusion
8.86797	8.862	8.84299	9.08481	8.93092	8.24014	8.91293	5.4238	7.7525	8.03017	8.73315	9.12442	8.92543
9.06132	8.59412	8.88412	8.9983	9.04316	8.62226	8.96883	6.8284	8.37159	8.55533	9.06404	9.55639	9.35087
8.69703	8.15525	8.55844	9.02132	8.70683	8.04492	8.46037	5.91695	7.75128	8.1402	8.45548	9.16076	8.93187
8.88767	8.2687	8.82409	9.04907	8.99791	8.30539	8.63434	6.33406	7.92342	8.38205	8.68655	9.50175	9.23968
8.29756	8.16624	8.16669	8.56608	8.37152	7.60576	8.11108	4.60554	6.70729	7.6005	8.31643	8.75098	8.38525
8.7756	8.44798	8.77816	9.25441	8.88671	8.31077	8.85703	5.94381	7.51474	7.72307	8.70642	9.28766	9.05644
10.0798	9.33985	9.85408	10.116	10.1642	9.4778	9.78277	8.91611	9.641	9.62742	10.1985	10.4859	10.4523
7.63087	6.51021	7.81232	7.96006	7.82839	6.72767	6.9056	3.9579	4.70392	6.03879	7.45622	8.99123	8.40057
9.01847	8.03815	8.99675	9.10288	8.9963	8.03512	8.45875	7.1156	8.16677	8.58647	8.97688	9.65499	9.4079
7.93429	7.01327	7.96552	8.22526	8.02314	7.56308	7.97318	4.76682	5.34882	5.74135	8.33636	9.5502	9.19597
8.79373	7.00162	8.69872	8.74013	8.93019	7.76116	7.60114	5.42597	6.46473	7.60932	8.28262	9.78046	9.43462
8.48829	6.65203	8.54298	8.81471	8.50077	7.61365	8.29402	5.19886	5.95963	5.81161	8.58331	9.69721	9.3375
7.57992	7.6901	7.74241	8.23079	7.58881	7.16931	7.16242	5.51949	5.70858	6.30579	7.77272	8.62375	8.1663
10.0309	7.81775	9.66073	8.7828	9.9026	9.71187	9.5588	7.47316	7.05991	6.02202	10.4989	10.2823	10.7422
9.19919	8.41931	9.17963	9.28517	9.39271	8.70942	8.98432	7.63538	8.74154	8.78816	9.21606	9.9627	9.84207
9.59521	8.11301	9.0185	8.43218	9.43702	9.79107	9.55519	8.34779	7.86932	7.88111	10.2741	10.1139	10.6311
10.1042	8.47415	10.0611	10.0953	10.1587	9.78623	9.82617	8.77186	9.47085	9.6011	10.6255	10.6477	10.9994
10.8101	8.01725	10.7454	10.2487	11.0193	10.9316	11.2447	9.27302	9.41508	9.63661	11.3346	11.7272	11.7653
9.51339	8.43503	9.23051	9.13408	9.31383	9.30537	9.2531	7.24726	7.25061	7.38879	9.9822	10.3415	10.2882
9.20017	8.5057	9.06028	8.44836	9.19693	9.32064	8.657	7.59585	7.23593	7.42193	9.82406	10.0725	10.1791
7.57545	7.03266	7.43284	7.70734	7.77636	7.58903	7.41524	5.68822	6.25912	5.99235	8.53655	9.49162	9.56936
9.59423	8.68483	8.80094	8.67032	9.5093	10.1437	9.7465	8.82537	7.9732	8.11891	10.4658	10.3178	10.9286
9.31518	8.33489	9.06215	8.70216	9.18329	9.7062	8.84914	9.23262	8.40409	8.92909	10.0499	10.0069	10.6034
9.22079	8.60418	9.20023	9.13691	9.2199	9.07875	8.57495	7.58021	7.0761	7.85506	9.57558	9.86958	9.65137
8.14127	6.7485	7.65751	7.78962	7.79401	8.08463	7.57346	6.64755	5.95789	6.01886	9.06245	9.20974	9.45597
9.36285	8.03122	9.10992	9.17822	9.34833	8.36838	7.70512	7.43379	8.22164	8.61554	9.69966	10.1676	10.0004
9.71137	9.76791	9.3805	9.41988	9.69591	9.13839	9.07789	6.90727	7.70036	7.6582	9.57769	10.1233	9.98482
9.20905	8.68981	8.94784	8.87525	9.1198	9.08398	8.65419	6.97	7.2603	7.68906	9.5768	9.98451	9.89707
8.7374	8.68057	8.55556	8.84602	8.74465	8.57128	8.29399	8.74092	8.50697	8.42353	9.22487	9.19066	10.0515
9.18578	8.85675	9.05962	9.20818	9.2023	8.91767	8.64595	9.07545	9.00827	8.89382	9.42259	9.39744	10.1874
9.11872	7.68977	8.82928	9.21715	9.13063	8.17907	8.16157	8.11072	8.50882	8.59808	9.24625	9.63034	9.58095
8.87267	8.95337	8.68764	9.05082	8.81868	8.6074	8.53246	8.81768	8.80277	8.60357	9.26237	9.13268	10.0389
8.97863	8.64247	8.81368	9.16684	8.9791	8.87897	8.65161	8.96053	8.98779	8.76002	9.3553	9.29973	10.2554
9.93607	8.21017	9.4568	8.05138	9.88922	10.0018	9.03794	7.7	6.85578	7.22629	10.4695	10.7057	10.8716
9.69677	8.84686	9.56686	9.77713	9.72645	9.15763	9.23378	7.44277	8.48157	9.15752	9.31051	10.1302	9.95225
9.84013	9.19295	9.7316	9.99653	9.99241	9.36664	9.9176	8.13299	9.20239	9.43323	9.84809	10.3769	10.2424
9.77366	8.9817	9.7975	10.0378	9.95773	9.22792	9.80288	8.76224	9.37315	9.49138	9.63845	10.1266	10.2103
8.64242	8.72907	8.6625	8.40738	8.61877	8.35696	8.18919	6.9665	6.78723	7.53063	8.80177	9.5636	9.20995
9.95078	9.22032	9.93154	9.82726	10.2394	9.69038	9.86989	8.71944	9.25838	9.96573	10.2247	10.9383	11.0373
10.5507	9.65493	10.3013	10.1706	10.6213	10.3476	10.2629	9.67201	9.82894	10.3256	10.6815	10.9147	11.4211
10.1101	9.29192	10.0369	9.95815	10.3067	9.60735	10.2501	8.86627	9.54593	9.89382	10.0529	10.6067	10.765
10.5711	8.49382	9.95587	8.99879	10.4405	10.6514	10.2954	9.37061	8.7451	9.72613	10.6614	11.116	11.4412
9.87235	8.75389	9.78037	9.36261	9.69912	9.88045	9.63767	8.76693	7.95109	8.08455	10.2013	10.3343	10.4015
8.76932	7.39153	8.46808	8.57254	8.90999	8.62041	8.06551	7.51553	7.27879	7.65247	9.32772	9.69414	9.89472
9.89334	7.92204	8.74554	8.38258	9.69812	10.3105	10.0144	9.57828	8.47875	8.51589	10.6175	10.2534	11.0242
9.42797	8.41826	9.06424	8.80985	9.35128	9.41879	9.3764	7.94059	7.56897	7.61045	10.0167	10.0466	10.253
9.51199	8.25501	9.68744	9.7189	9.67258	8.38449	8.34415	5.18189	6.22239	6.09257	8.71082	9.80837	9.60204
8.56626	7.45328	8.26181	8.01115	8.50993	8.56358	8.61964	6.47126	6.78786	6.55032	9.35553	9.97519	10.0641
9.77131	8.70306	9.23773	8.46757	9.75979	9.57274	8.78119	7.59165	6.81523	7.27786	10.1147	10.4613	10.6379
9.97818	9.73958	9.88251	10.111	9.97029	9.64842	9.92763	8.21509	8.8502	9.11259	10.0098	10.6048	10.3779

## Sheet: MI
method_name	method_name	method_name	method_name	method_name	method_name	method_name	method_name	method_name	method_name	method_name	method_name	method_name
DenseFuse	FusionGAN	CSF	GANMcC	RFN-Nest	SDNet	FLFuse	TarDAL	U2Fusion	UMF-CMGR	SeAFusion	PSFusion	SIFusion
2.94114	3.29147	2.73747	3.02808	2.84762	3.05727	3.13139	1.48498	2.54549	2.89393	3.71219	3.22341	3.25026
2.44518	2.84261	2.36246	2.58458	2.39823	2.74754	2.77795	1.43812	2.27092	2.62412	3.24511	2.78795	2.79952
3.11489	3.24176	2.93859	3.19758	3.04267	3.11367	3.25324	1.56064	2.75655	3.13724	3.76564	3.18359	3.36483
2.97219	3.18021	2.83461	3.05165	2.92326	3.10829	3.15555	1.65341	2.6796	3.09338	3.66477	3.10456	3.26921
2.86132	3.00797	2.66068	2.8356	2.78697	2.79365	2.93175	1.088	2.35671	2.6452	3.61227	3.01529	3.17773
3.01068	3.13694	2.84144	2.99971	2.90778	3.35116	3.44634	1.57793	2.67728	2.91818	3.81666	3.47207	3.46945
3.00384	2.32149	2.81551	2.79635	2.87843	2.21787	2.73591	1.85582	2.52266	2.60463	3.5968	3.08993	3.08563
2.81288	3.26931	2.65457	2.78589	2.6715	3.5503	3.11284	0.957724	2.42253	2.87023	3.97452	3.55172	3.51436
2.52418	2.70556	2.44173	2.80664	2.46638	2.40626	2.47564	1.78259	2.30814	2.47422	3.90442	2.65491	2.69266
3.00594	3.3652	2.81442	2.86363	2.85441	3.77238	3.47236	1.24846	2.59907	3.05359	4.24794	3.79844	3.64052
2.68615	3.30323	2.48191	3.04108	2.60364	3.28616	2.9539	1.61197	2.45006	2.89149	3.69898	3.33088	3.18316
3.17083	3.11826	2.93137	2.92174	2.98641	3.92167	3.7049	1.57036	2.76368	3.13386	4.51385	3.88277	3.81529
2.94687	3.38067	2.73928	2.67368	2.76613	3.63869	3.20353	1.32973	2.55657	3.07697	4.21904	3.58672	3.56653
3.3132	3.13787	2.99162	2.79766	3.08	3.87789	3.77095	1.93015	3.07875	2.95049	4.93798	3.45487	3.78785
2.47664	2.46472	2.33315	2.74108	2.35437	2.43057	2.43141	1.38343	2.19346	2.42788	3.42716	2.63604	2.65049
3.11297	3.04428	2.95769	3.01473	2.97894	3.43321	3.44073	2.01199	2.80747	2.91003	4.22931	3.2633	3.58493
2.78596	2.63516	2.73298	3.24203	2.74	2.78593	2.91846	1.82839	2.56944	2.71464	3.30165	2.78951	2.99794
3.51414	3.01668	3.28219	3.61279	3.40091	4.00052	4.03243	3.01096	3.24148	3.52485	4.59616	3.77616	4.11026
2.66393	2.7199	2.40376	2.59102	2.46871	2.97093	3.05635	1.68088	2.30332	2.585	3.76955	3.02558	3.13514
2.66327	2.83097	2.41327	2.58803	2.47713	3.04893	3.00942	1.7765	2.31938	2.55688	3.88343	3.0168	3.1698
2.65935	3.11154	2.385	2.90272	2.50382	3.4967	3.03054	1.94081	2.64404	2.93204	4.54855	3.4711	3.38433
2.93604	3.37656	2.65301	2.99638	2.81397	3.68897	3.29645	2.54548	2.87308	3.20456	4.77553	3.46492	3.591
1.7175	1.91599	1.59041	1.83697	1.55467	1.94998	2.04194	1.47493	1.40872	1.71503	2.43749	1.72138	2.02053
2.69864	2.19884	2.40703	2.18639	2.27848	2.87987	2.6909	1.28609	2.14878	2.3403	3.6018	3.30184	2.96908
2.69366	2.2677	2.47656	2.42411	2.23458	2.77424	2.60129	1.15488	2.15615	1.91076	3.59466	2.89866	2.84297
1.63689	1.74108	1.37485	1.69292	1.38781	1.39295	1.41273	0.951034	1.23392	1.40123	2.9196	2.10657	1.92867
2.14911	2.57711	1.78372	2.16847	1.93973	2.56919	2.43852	1.46697	1.83802	2.26653	3.50721	2.76761	2.72796
1.98136	2.57592	1.72131	2.09742	1.83509	2.47453	2.3121	1.41689	1.76424	2.21733	3.39592	2.69719	2.58882
3.00075	3.26071	2.88672	3.11784	2.92285	2.93355	3.01623	2.4843	2.76758	2.95394	3.72978	2.80241	2.99915
2.89012	3.17409	2.79865	3.03869	2.85023	2.93968	2.94172	2.66128	2.76482	2.91321	3.70932	2.75634	2.98379
2.37503	2.28801	2.26488	2.44342	2.26567	1.88854	2.17333	1.61331	2.0516	2.24324	3.13946	2.44412	2.41608
3.23195	3.36577	3.10598	3.28486	3.1517	3.03821	3.21342	2.61476	2.94189	3.13619	3.83087	2.89388	3.07065
3.00507	3.19064	2.91826	3.12134	2.93714	2.92508	3.05458	2.50786	2.79859	3.0037	3.69346	2.74659	2.97725
3.11537	3.10529	2.73828	2.57258	2.88469	3.63503	3.4505	2.26813	2.66268	2.95411	4.53953	3.62088	3.73417
2.36889	2.53989	2.29245	2.34417	2.32691	2.47365	2.71187	1.61888	2.13038	2.51014	3.15969	2.60662	2.82436
2.49052	2.65989	2.42495	2.54499	2.42255	2.69757	2.79341	1.62865	2.31721	2.63878	3.24871	2.70921	2.88349
2.46283	2.38675	2.39265	2.48981	2.37394	2.32734	2.5165	1.49689	2.21471	2.55458	2.93668	2.4475	2.53474
2.4484	3.09874	2.13599	2.17156	2.26822	3.09943	2.66297	1.75718	2.13385	2.68525	3.87049	3.10557	3.08102
2.1174	2.16918	2.10104	2.2656	2.04967	2.15521	2.24389	1.63588	1.93912	2.1907	2.73779	2.11582	2.35144
2.21539	2.05731	2.20447	2.2999	2.14019	2.14908	2.15364	1.69081	1.93843	2.26244	2.84139	2.18578	2.36334
2.31431	2.22248	2.24654	2.35568	2.21901	2.19218	2.29995	1.65154	2.04112	2.37497	2.90514	2.29377	2.43823
1.89381	2.28893	1.70029	1.92422	1.76108	2.61943	2.42023	2.09078	1.64312	1.91242	3.17967	2.29344	2.59037
3.07884	2.55076	2.66595	2.65278	2.5808	3.44808	3.13704	1.84443	2.64909	2.78293	4.51869	3.48674	3.37344
1.93457	2.31434	1.7894	2.21442	1.81964	2.54453	2.15971	1.56567	1.81152	2.09923	3.2848	2.39761	2.38532
3.12373	3.40164	2.83389	3.16227	3.01481	3.84726	3.55547	2.89708	3.08729	3.48693	5.08887	3.527	3.84045
2.7674	2.89145	2.54742	2.67023	2.61093	3.08995	3.16239	1.9111	2.4534	2.58355	4.05089	2.96835	3.23768
3.21921	3.19364	2.93996	3.03399	3.04324	3.98993	3.62559	1.4907	2.75496	3.01477	4.47749	3.83274	3.72226
2.91152	3.26959	2.60194	2.99429	2.75578	3.6372	3.26539	2.10877	2.8153	3.05037	4.75849	3.56029	3.59015
2.83934	2.99511	2.49171	2.45364	2.62386	3.45701	3.15418	2.04448	2.43367	2.7128	4.36512	3.50533	3.52425
2.66111	2.90734	2.5035	2.61672	2.51958	3.03549	3.025	2.24916	2.42867	2.94375	3.6572	3.09979	3.17317

## Sheet: VIF
method_name	method_name	method_name	method_name	method_name	method_name	method_name	method_name	method_name	method_name	method_name	method_name	method_name
DenseFuse	FusionGAN	CSF	GANMcC	RFN-Nest	SDNet	FLFuse	TarDAL	U2Fusion	UMF-CMGR	SeAFusion	PSFusion	SIFusion
1.10422	0.621594	1.05797	0.945234	1.10196	0.684267	0.921195	0.343952	0.697808	0.663087	1.21171	1.41768	1.24601
0.936172	0.510725	0.923283	0.767514	0.951555	0.643294	0.772161	0.397245	0.749814	0.705185	1.09259	1.32342	1.14393
0.943287	0.511103	0.885528	0.828165	0.92682	0.642606	0.674198	0.358278	0.626436	0.686387	1.08255	1.25145	1.11416
0.903027	0.499131	0.859974	0.794287	0.898681	0.650531	0.66518	0.394472	0.635924	0.706739	1.02862	1.19295	1.07535
0.976961	0.562856	0.942757	0.906423	0.988288	0.597429	0.698616	0.270575	0.510526	0.602341	1.16607	1.38157	1.15789
1.01146	0.57362	0.970252	0.967102	1.04288	0.668118	0.823868	0.367154	0.652737	0.569202	1.13619	1.33873	1.21066
0.716117	0.422787	0.677473	0.545648	0.686064	0.421714	0.435038	0.304674	0.503855	0.536939	0.92361	0.855741	0.76082
0.89365	0.574683	0.862168	0.896716	0.939197	0.589326	0.624025	0.227876	0.399287	0.472046	1.03294	1.47795	1.11535
0.769516	0.523774	0.750341	0.681863	0.754421	0.54593	0.596805	0.356964	0.577188	0.664048	1.0605	1.06682	0.956953
0.975785	0.690483	0.942188	1.01311	1.00789	0.729247	0.79644	0.279861	0.571242	0.536108	1.10545	1.60653	1.20524
0.923924	0.59751	0.881176	0.784222	0.910558	0.668128	0.609947	0.351543	0.525996	0.651162	1.11574	1.49485	1.21324
1.0414	0.652584	0.961048	1.08231	1.00534	0.751008	0.878592	0.341425	0.653349	0.57366	1.1443	1.54428	1.24348
0.856324	0.640175	0.797112	0.830594	0.834629	0.652439	0.624146	0.335398	0.443587	0.526168	1.03772	1.26466	1.04154
1.0667	0.701088	1.03077	0.933097	1.05128	0.876144	0.890747	0.697151	0.750977	0.567369	1.13214	1.23145	1.1076
0.809953	0.520445	0.775403	0.638211	0.77863	0.666607	0.659535	0.469432	0.618592	0.61907	1.04736	1.11197	0.986005
0.866555	0.617716	0.844463	0.727737	0.892565	0.719094	0.713222	0.606234	0.682542	0.607658	0.994625	1.13489	1.06095
0.908125	0.579091	0.873061	0.75155	0.900823	0.71753	0.704959	0.635038	0.70695	0.692893	1.00467	1.15569	1.05064
0.809683	0.455518	0.811534	0.724256	0.869139	0.690998	0.763082	0.665873	0.750634	0.69973	1.02615	1.06406	1.11161
0.822941	0.488821	0.747198	0.651392	0.76526	0.685533	0.675689	0.470348	0.520617	0.477109	0.993408	1.03899	0.960243
0.805218	0.514494	0.736676	0.575692	0.755755	0.694466	0.581082	0.481236	0.483223	0.467703	0.965343	1.03679	0.939254
0.856501	0.572318	0.767137	0.80862	0.798108	0.732884	0.701123	0.529636	0.541189	0.482719	1.08989	1.29124	1.09405
0.814639	0.544999	0.768286	0.726857	0.786988	0.726442	0.684946	0.622584	0.592403	0.584306	1.01593	1.13311	1.03206
0.606092	0.431757	0.595144	0.549469	0.582466	0.585869	0.534315	0.502999	0.507582	0.577309	0.728641	0.732291	0.693782
0.696814	0.442073	0.645418	0.501773	0.646108	0.657535	0.514451	0.307063	0.346075	0.378738	0.888524	0.988473	0.827467
0.724405	0.467455	0.684597	0.636792	0.649082	0.674055	0.581169	0.369745	0.429281	0.4041	0.89564	0.950482	0.857695
0.664493	0.459831	0.615396	0.550646	0.629542	0.46675	0.4231	0.35914	0.488954	0.525719	0.920384	0.91645	0.821687
0.814947	0.569709	0.74662	0.715207	0.827374	0.586425	0.577566	0.39272	0.506447	0.496105	0.92949	1.01532	0.926195
0.72683	0.509848	0.693228	0.631364	0.730275	0.587736	0.508371	0.387293	0.460599	0.503016	0.940281	1.05892	0.939027
0.835523	0.57844	0.84339	0.725059	0.852647	0.688818	0.602282	0.596307	0.627275	0.706485	0.916339	0.892357	0.869884
0.828453	0.51119	0.858047	0.6943	0.836893	0.675631	0.575439	0.619366	0.617865	0.727208	0.89958	0.944994	0.895259
0.826605	0.55196	0.79722	0.650802	0.791418	0.654758	0.58346	0.5221	0.621055	0.719975	0.991578	0.990512	0.920439
0.878313	0.635703	0.882667	0.743794	0.877987	0.704938	0.662967	0.587644	0.655445	0.731229	0.926354	0.893071	0.863563
0.833959	0.560286	0.843806	0.693868	0.833514	0.714592	0.6397	0.633376	0.668802	0.736188	0.924112	0.917419	0.8755
0.873342	0.52928	0.760116	0.607651	0.854735	0.713049	0.59001	0.577379	0.50366	0.517847	1.06175	1.13281	1.00421
0.678808	0.399781	0.665322	0.608098	0.696163	0.478486	0.448509	0.324523	0.480339	0.519582	0.844093	0.949303	0.858391
0.71895	0.493607	0.701718	0.580913	0.732647	0.58296	0.564695	0.348136	0.581103	0.577887	0.836219	0.96428	0.879988
0.746647	0.487944	0.734168	0.640117	0.738628	0.602576	0.593815	0.394907	0.595401	0.64934	0.916763	0.904249	0.820499
0.76646	0.505533	0.726885	0.668484	0.74791	0.610166	0.531641	0.397835	0.447805	0.559311	0.997937	1.0935	0.978259
0.665799	0.430021	0.661589	0.565216	0.65896	0.576436	0.47891	0.45482	0.51371	0.612987	0.799265	0.832628	0.74782
0.684531	0.446812	0.680706	0.532041	0.667801	0.583788	0.440983	0.519706	0.501919	0.624929	0.868241	0.881509	0.768959
0.745327	0.473498	0.716763	0.586914	0.720857	0.591184	0.509092	0.43901	0.567452	0.665028	0.926914	0.898	0.812498
0.700256	0.437321	0.701178	0.536502	0.702682	0.589287	0.535297	0.569433	0.563766	0.595802	0.915626	0.978358	0.888418
0.733129	0.429103	0.651982	0.540177	0.643247	0.70957	0.641628	0.484017	0.439054	0.392624	0.940435	0.960586	0.851636
0.729652	0.528383	0.721299	0.67985	0.725995	0.662515	0.599231	0.539254	0.536421	0.564061	0.895911	1.00748	0.871284
0.799222	0.489206	0.755757	0.702657	0.748743	0.725539	0.703701	0.713539	0.629104	0.593589	1.04714	1.16423	1.06069
0.813635	0.481936	0.735436	0.591454	0.773705	0.658469	0.65416	0.497554	0.462202	0.420775	0.959559	0.989592	0.914862
1.35847	0.88592	1.28518	1.2608	1.38659	0.929726	0.859657	0.333712	0.694198	0.562878	1.17179	1.60976	1.26492
0.783662	0.497712	0.71197	0.717655	0.733645	0.694145	0.673752	0.54662	0.524338	0.494078	0.999001	1.12522	1.01057
0.818788	0.536034	0.729431	0.626797	0.811797	0.687535	0.550426	0.527062	0.463551	0.500277	1.01605	1.08912	0.95906
0.719525	0.462894	0.706828	0.65408	0.733795	0.536486	0.611255	0.37572	0.525106	0.530034	0.846726	0.92654	0.859765

## Sheet: SCD
method_name	method_name	method_name	method_name	method_name	method_name	method_name	method_name	method_name	method_name	method_name	method_name	method_name
DenseFuse	FusionGAN	CSF	GANMcC	RFN-Nest	SDNet	FLFuse	TarDAL	U2Fusion	UMF-CMGR	SeAFusion	PSFusion	SIFusion
1.64959	0.489765	1.6213	1.58133	1.71629	0.636152	1.57635	0.100715	0.805287	0.806283	1.60932	1.79428	1.8995
1.34858	0.418623	1.26542	1.10936	1.37177	0.785012	0.991204	0.329709	0.978605	0.952049	1.55609	1.8415	1.91205
1.37543	0.0810258	1.23306	1.25072	1.37823	0.522767	0.485851	0.173384	0.490236	0.868269	1.51755	1.85777	1.90329
1.30761	0.151746	1.2278	1.19981	1.33801	0.589819	0.493005	0.292806	0.512017	0.953007	1.48562	1.81721	1.88903
1.43868	0.334059	1.36973	1.31103	1.52517	0.483117	0.684539	-0.0703866	0.255849	0.641565	1.45664	1.78699	1.86647
1.10979	0.500671	1.08092	1.12445	1.24676	0.659084	0.855465	0.272932	0.670893	0.520395	1.31262	1.63366	1.8585
1.009	-0.562922	1.11754	0.493703	1.05639	0.324686	-0.185015	0.0978043	0.0420858	0.826802	1.29347	1.58256	1.57502
1.51241	1.18447	1.39294	1.63337	1.51485	1.05526	1.09965	0.684626	0.813839	0.967929	1.68842	1.518	1.78048
1.32914	0.099362	1.35252	0.964408	1.37711	0.553976	0.570304	0.329833	0.432669	1.14215	1.46996	1.86301	1.87615
1.38614	1.20064	1.32975	1.50886	1.43278	0.997588	1.12782	0.626189	0.923745	0.95217	1.54097	1.43517	1.76002
1.55125	1.03653	1.44247	1.51349	1.52373	1.05682	0.986467	0.742307	0.836551	1.19146	1.64902	1.65539	1.86723
1.35699	1.08686	1.26887	1.48688	1.32207	1.0062	1.18676	0.652496	0.998557	0.939902	1.44216	1.2942	1.6154
1.45281	1.25987	1.38009	1.50999	1.42737	1.14364	1.06201	1.00125	0.944949	1.08181	1.74058	1.53119	1.81599
1.82535	1.0678	1.70366	1.61291	1.83759	0.949405	1.08101	0.657765	1.15656	0.745187	1.66215	1.54318	1.7967
1.32214	0.532747	1.30238	1.14382	1.36089	0.878628	0.930709	0.771435	0.873449	1.12375	1.64254	1.81757	1.86445
1.37911	0.678503	1.23425	1.09993	1.39782	0.872653	0.791327	0.630972	0.818466	0.729096	1.55232	1.70999	1.87294
1.38281	0.0626234	1.33968	1.04983	1.42359	0.684659	0.628302	0.318669	0.539571	0.761815	1.52323	1.7698	1.83648
0.8103	0.177804	0.804916	0.803407	0.930933	0.544649	0.754923	0.415448	0.622199	0.563728	1.22284	1.64806	1.87778
1.40278	0.963877	1.28948	1.40209	1.35031	1.0751	0.98569	0.855327	0.810586	0.904233	1.71077	1.67258	1.88863
1.45457	1.09581	1.32948	1.22954	1.40687	1.15185	0.864367	0.903537	0.770022	0.963117	1.72166	1.68785	1.89492
1.63997	1.44321	1.5734	1.74713	1.63552	1.39799	1.4323	1.21854	1.39241	1.39008	1.67442	1.44157	1.77288
1.46976	1.11129	1.45107	1.43212	1.49671	1.20944	1.17578	1.05875	1.17493	1.18343	1.63763	1.62065	1.82467
1.54679	0.986998	1.50581	1.40921	1.48241	1.43041	0.934704	1.33046	1.1173	1.47173	1.74035	1.85452	1.91028
1.23915	0.989101	1.14722	1.11452	1.20539	1.06452	0.788875	0.863577	0.716962	0.855208	1.68259	1.37574	1.73983
1.40807	0.656817	1.32347	1.40928	1.27408	1.13049	0.530256	0.875674	0.485013	0.953333	1.71547	1.74995	1.87739
1.53818	1.13603	1.47418	1.44865	1.5029	1.37473	0.930359	1.24022	1.0979	1.48236	1.76386	1.83326	1.87606
1.84746	1.58674	1.67061	1.82693	1.84006	1.45456	1.39037	1.2555	1.31332	1.35611	1.82536	1.71954	1.91945
1.63975	1.3557	1.53623	1.61605	1.60424	1.42656	1.20162	1.25351	1.16397	1.35122	1.81992	1.73692	1.92203
1.28372	0.313238	1.36323	1.11914	1.42526	0.795071	0.314893	1.35679	0.471129	1.14474	1.49319	1.77824	1.62407
1.37267	0.502065	1.44246	1.27528	1.4087	0.951067	0.512589	1.50899	0.666627	1.28727	1.67305	1.87376	1.81804
1.18223	0.188919	1.2812	0.815061	1.15417	0.87445	0.342361	1.05879	0.465262	1.23981	1.52336	1.65094	1.62556
1.31538	0.19745	1.41919	0.927127	1.40971	0.739787	0.419374	1.28725	0.499333	1.1014	1.35493	1.68732	1.48127
1.2483	0.267471	1.33752	1.04062	1.2931	0.867041	0.510157	1.40676	0.697269	1.21227	1.50732	1.7911	1.65631
1.58016	1.17404	1.34305	1.30081	1.64071	1.13156	0.913393	0.939704	0.880804	1.00616	1.72158	1.63932	1.8631
1.36355	0.416259	1.29391	1.24485	1.40663	0.904203	0.577887	0.419322	0.589816	0.956187	1.50198	1.82735	1.91696
1.2373	0.259173	1.14339	0.923755	1.32517	0.745596	0.718246	0.464764	0.781429	0.809593	1.44127	1.85145	1.93493
1.22826	-0.0403938	1.23688	0.859318	1.30074	0.852248	0.533833	0.669851	0.591498	1.10234	1.37626	1.79059	1.8544
1.5013	1.08475	1.44715	1.47363	1.47912	1.20917	0.969566	1.21189	0.906299	1.30706	1.78056	1.62821	1.83128
1.24197	0.406294	1.32045	1.06559	1.34632	0.960182	0.447873	0.815734	0.536116	1.23854	1.42928	1.70692	1.78419
1.30936	0.410499	1.3254	0.864056	1.3802	1.0166	0.419575	0.825901	0.516582	1.25493	1.42537	1.73781	1.82954
1.32395	0.273887	1.31362	0.835921	1.31426	0.975998	0.45898	0.754578	0.590945	1.21661	1.4113	1.78508	1.86353
1.57395	1.07548	1.51462	1.29112	1.55691	1.28452	1.1936	1.06365	1.16883	1.30702	1.66665	1.77984	1.89083
1.40465	1.08881	1.3274	1.30586	1.37803	1.22393	1.08618	1.1036	1.03722	0.983826	1.6381	1.40355	1.76511
1.73701	1.31441	1.73229	1.71027	1.75593	1.45635	1.29923	1.27544	1.34217	1.48239	1.70096	1.73725	1.87419
1.39812	1.00441	1.39597	1.33635	1.39952	1.1622	1.18307	1.03131	1.21241	1.15921	1.53121	1.51887	1.73731
1.56437	1.02269	1.37138	1.41129	1.55005	1.01885	1.05863	0.934757	0.80257	0.871537	1.69435	1.72585	1.91666
1.91811	1.35261	1.682	1.7724	1.9347	1.08735	1.17132	0.582718	1.01395	0.938144	1.41327	1.28557	1.617
1.44259	1.08539	1.41151	1.47409	1.43694	1.20626	1.1617	1.05452	1.13426	1.17878	1.63684	1.53192	1.78994
1.55918	1.21722	1.34617	1.407	1.61212	1.12825	0.887771	0.946454	0.82076	0.996223	1.74061	1.65189	1.87699
1.42793	0.753174	1.39018	1.4431	1.49944	0.964779	1.15826	0.778384	0.976985	0.931148	1.57617	1.74525	1.92286

## Sheet: EN
method_name	method_name	method_name	method_name	method_name	method_name	method_name	method_name	method_name	method_name	method_name	method_name	method_name
DenseFuse	FusionGAN	CSF	GANMcC	RFN-Nest	SDNet	FLFuse	TarDAL	U2Fusion	UMF-CMGR	SeAFusion	PSFusion	SIFusion
6.76257	6.29424	6.54559	6.69448	6.75825	6.14304	6.7158	3.95473	5.5577	6.32186	6.82119	7.23568	7.0765
6.78921	6.37177	6.63024	6.57659	6.78332	6.51875	6.69636	4.42408	6.24114	6.59324	7.02505	7.63458	7.44174
6.77828	6.05169	6.5067	6.6459	6.73629	6.19375	6.28485	4.03962	5.63323	6.49668	6.92506	7.28799	7.22218
6.83491	6.11882	6.61154	6.66352	6.81316	6.33677	6.37024	4.33809	5.82489	6.5824	7.01574	7.43867	7.36363
6.41957	5.93124	6.10769	6.31069	6.40095	5.70912	5.96524	3.0699	4.83099	6.04538	6.5468	6.89067	6.7382
6.64554	6.26905	6.41999	6.65372	6.67957	6.32366	6.60008	3.82695	5.59149	6.17483	6.87356	7.38011	7.21797
7.66718	6.7065	7.59342	7.28374	7.64125	7.21197	6.81856	6.01956	6.65682	7.51072	7.80443	7.69196	7.7666
6.18697	5.63877	5.98559	6.23246	6.19096	5.86149	5.80795	2.62673	4.696	5.54536	6.47635	7.10751	6.83719
7.11173	6.47257	7.0693	6.96514	7.11769	6.64423	6.61189	5.28703	6.42926	6.95495	7.42649	7.69341	7.63891
6.29698	5.89489	6.11886	6.31864	6.30149	6.18768	6.19804	3.11849	5.16719	5.57904	6.65389	7.33964	7.03151
6.48265	5.98528	6.28109	6.39338	6.44681	6.23888	5.97798	3.68385	5.37036	6.09607	6.77388	7.50033	7.21117
6.48884	5.67252	6.2354	6.54454	6.38909	6.28421	6.44893	3.48491	5.42347	5.711	6.84272	7.42248	7.19598
6.47023	6.20564	6.26388	6.4426	6.41328	6.23964	6.05336	3.52149	5.06873	5.95768	6.85912	7.30283	7.1549
6.94789	6.06705	6.74822	6.64882	6.94715	6.65604	6.59189	4.97907	6.05198	5.6226	7.07592	7.43296	7.3575
7.02741	6.30246	6.929	6.83287	7.03826	6.74157	6.71118	5.30657	6.38626	6.80029	7.47199	7.7686	7.74639
6.89578	6.30751	6.638	6.5127	6.86397	6.73717	6.63358	5.47213	6.15428	6.28227	7.21698	7.61751	7.59166
7.00006	6.22802	6.90061	6.82989	7.01011	6.76857	6.63272	5.86418	6.42461	6.70841	7.24198	7.67738	7.66618
6.79482	5.84099	6.62161	6.74023	6.88372	6.67297	6.92599	5.91821	6.3838	6.70293	7.2974	7.60446	7.58602
6.81108	6.27282	6.55789	6.76952	6.72319	6.7013	6.57729	4.7264	5.77541	6.23238	7.29901	7.66507	7.62674
6.74261	6.37399	6.48689	6.41436	6.65783	6.73817	6.2605	4.83522	5.67778	6.11322	7.24461	7.63771	7.58942
6.34481	5.9396	6.1335	6.41335	6.30769	6.40961	6.20262	4.34651	5.46798	5.64474	6.92499	7.44359	7.24563
6.73955	6.2502	6.52006	6.53324	6.73039	6.80601	6.56691	5.74192	6.10147	6.34708	7.34435	7.67655	7.63489
6.88966	6.26786	6.8192	6.74976	6.82696	7.02234	6.31647	6.52488	6.26797	6.82108	7.46484	7.79158	7.74599
6.62636	6.08248	6.19542	6.19712	6.52351	6.56809	5.86695	4.38602	5.11406	6.18832	7.15873	7.57726	7.38129
6.66731	6.04685	6.47732	6.61583	6.53328	6.63897	6.15869	4.47069	5.42303	5.80775	7.2071	7.45142	7.47828
6.93594	6.50091	6.77968	6.7189	6.85636	6.81764	5.97531	5.58045	6.1286	6.84188	7.56809	7.87035	7.69667
7.09692	6.79315	6.73437	7.07326	7.11888	6.78211	6.58026	5.03117	5.95134	6.46274	7.33305	7.77011	7.6098
6.70455	6.44668	6.48217	6.64724	6.6636	6.71548	6.22211	4.95366	5.68896	6.40178	7.27469	7.7747	7.57367
7.28602	6.84701	7.28657	7.18185	7.36816	7.09132	6.66827	6.48404	6.58338	6.94328	7.5717	7.63459	7.71335
7.18782	6.69523	7.24974	7.03189	7.23654	7.0421	6.53385	6.64661	6.48588	6.97163	7.52752	7.65708	7.6256
7.21291	6.4952	7.23485	6.88669	7.21479	6.86684	6.45767	5.90554	6.4236	7.02256	7.5303	7.80116	7.72223
7.41428	7.04707	7.4212	7.25938	7.45941	7.1759	6.89709	6.61921	6.7631	7.02991	7.61063	7.62636	7.66043
7.26189	6.79768	7.28898	7.10559	7.29288	7.17828	6.79838	6.69546	6.73947	7.03186	7.60254	7.66178	7.69351
6.99727	6.21708	6.55974	6.3414	7.0218	6.81042	6.34774	5.3975	5.76	6.29513	7.34051	7.68146	7.62949
6.85772	6.34268	6.68237	6.67024	6.86999	6.59173	6.40355	4.84425	5.93134	6.64782	7.09157	7.62265	7.47063
7.03609	6.68965	6.84316	6.72661	7.05554	6.84101	6.8371	5.33767	6.42194	6.93037	7.39437	7.74182	7.72456
7.35081	6.79876	7.32513	7.11533	7.38431	7.18502	6.96531	6.1105	6.7935	7.20897	7.61737	7.91194	7.90104
6.77048	6.41034	6.5207	6.56062	6.72024	6.61801	6.23755	4.94005	5.559	6.53099	7.3244	7.70532	7.55116
7.26834	6.65539	7.27683	7.09383	7.35175	7.17656	6.6758	6.45849	6.56305	7.29816	7.67666	7.90225	7.90145
7.33475	6.74401	7.32992	6.94733	7.39143	7.28504	6.50834	6.76373	6.51605	7.36732	7.74632	7.92982	7.87982
7.36778	6.75107	7.32092	6.96983	7.34979	7.18141	6.72876	6.35462	6.64122	7.2924	7.68513	7.93557	7.9274
6.82534	6.16382	6.6692	6.39807	6.79435	6.90845	6.53876	6.38538	6.27558	6.69495	7.3473	7.78763	7.65353
6.74019	5.98605	6.4589	6.36559	6.69624	6.67197	6.43439	5.17166	5.67183	6.09675	7.27582	7.62197	7.52049
6.53759	6.07404	6.49703	6.55824	6.58587	6.55952	6.10019	5.59689	5.77571	6.08455	7.01108	7.55768	7.36196
6.66254	5.99488	6.41907	6.40774	6.59832	6.72756	6.60023	6.03367	6.19091	6.3864	7.36207	7.63122	7.64073
6.96956	6.3778	6.68591	6.73077	6.92455	6.74846	6.64268	5.07131	5.83289	6.14189	7.28205	7.66488	7.64403
6.92141	6.20296	6.71301	6.83074	6.95521	6.57751	6.30189	3.42122	5.46148	5.61456	6.76694	7.39648	7.12657
6.58952	6.01477	6.36645	6.48866	6.53144	6.65038	6.45668	4.90617	5.74439	5.97589	7.21274	7.58261	7.51591
6.93747	6.33818	6.52956	6.51909	6.96447	6.77631	6.24342	5.20984	5.59537	6.27289	7.3494	7.6954	7.64243
6.94825	6.41146	6.78027	6.8578	6.98549	6.63142	6.84843	5.28145	6.10223	6.71037	7.27068	7.64888	7.54228

## Sheet: Qabf
method_name	method_name	method_name	method_name	method_name	method_name	method_name	method_name	method_name	method_name	method_name	method_name	method_name
DenseFuse	FusionGAN	CSF	GANMcC	RFN-Nest	SDNet	FLFuse	TarDAL	U2Fusion	UMF-CMGR	SeAFusion	PSFusion	SIFusion
0.575659	0.304518	0.478151	0.477756	0.432902	0.438381	0.259765	0.177915	0.396132	0.275487	0.617562	0.533398	0.641186
0.507856	0.253018	0.376094	0.316326	0.305657	0.48241	0.147776	0.178944	0.41767	0.315286	0.664773	0.618382	0.70418
0.510523	0.220589	0.392957	0.411279	0.324125	0.461627	0.209	0.199146	0.380157	0.325577	0.615556	0.551236	0.638115
0.482782	0.218736	0.390262	0.375591	0.319831	0.461862	0.218359	0.217587	0.386257	0.352112	0.585831	0.529632	0.608323
0.535528	0.313444	0.416901	0.470615	0.379603	0.408999	0.235025	0.148398	0.255545	0.273715	0.615704	0.544105	0.632601
0.502849	0.356472	0.415887	0.468937	0.401536	0.394085	0.250254	0.145747	0.358915	0.268814	0.531012	0.484445	0.574466
0.570527	0.107672	0.472198	0.391012	0.260022	0.644902	0.0291142	0.342079	0.333585	0.560578	0.801829	0.800876	0.81564
0.465303	0.265781	0.361279	0.394087	0.3289	0.368514	0.297593	0.102954	0.183841	0.254919	0.546777	0.475614	0.524473
0.520555	0.189903	0.399811	0.311937	0.263064	0.53945	0.104926	0.27137	0.366183	0.348392	0.74141	0.653941	0.744277
0.450599	0.328145	0.38215	0.38489	0.351883	0.385723	0.359649	0.0964523	0.260006	0.24079	0.515658	0.447161	0.475499
0.477216	0.250965	0.379064	0.276581	0.320817	0.400164	0.169425	0.142611	0.233057	0.266322	0.561652	0.512015	0.573492
0.470165	0.280643	0.384017	0.422725	0.343262	0.38157	0.398872	0.110823	0.306729	0.255253	0.529993	0.456663	0.483513
0.473282	0.29724	0.364965	0.368411	0.295551	0.42726	0.312325	0.156884	0.192945	0.295749	0.609113	0.544852	0.577943
0.545778	0.341713	0.496516	0.439158	0.429428	0.494002	0.46159	0.197001	0.405463	0.281019	0.517621	0.449645	0.50994
0.387844	0.149771	0.349587	0.189606	0.222363	0.542488	0.260407	0.273823	0.404728	0.37135	0.666005	0.626604	0.67225
0.512373	0.370804	0.458659	0.290915	0.364401	0.521974	0.256517	0.250238	0.45913	0.364941	0.555046	0.504198	0.589998
0.520101	0.252146	0.484167	0.300898	0.340076	0.597679	0.160879	0.33895	0.488862	0.426853	0.621175	0.598983	0.675705
0.416308	0.288469	0.402729	0.308511	0.340121	0.428405	0.302468	0.191949	0.421058	0.352389	0.467435	0.393273	0.525499
0.454067	0.250603	0.377487	0.307844	0.281332	0.455855	0.30838	0.199135	0.303899	0.311084	0.53334	0.52131	0.571614
0.450691	0.28422	0.371362	0.197149	0.278115	0.468275	0.238442	0.202079	0.262339	0.306854	0.523424	0.517843	0.566463
0.476971	0.225716	0.373547	0.367376	0.265625	0.512336	0.388469	0.247044	0.329243	0.314394	0.628809	0.534213	0.581949
0.425933	0.259226	0.376558	0.279739	0.283	0.46019	0.326158	0.215124	0.333563	0.310394	0.553469	0.487572	0.518698
0.401393	0.134071	0.396344	0.156544	0.249232	0.523616	0.164903	0.280978	0.27663	0.380684	0.579201	0.596498	0.608518
0.449893	0.163122	0.297173	0.159937	0.172813	0.481601	0.241902	0.160449	0.105136	0.201556	0.631854	0.558361	0.566317
0.468223	0.136012	0.381746	0.264002	0.191677	0.582138	0.288246	0.28694	0.177318	0.33343	0.675282	0.666942	0.648879
0.430789	0.0891204	0.330127	0.12756	0.217212	0.547204	0.0580079	0.246173	0.198383	0.409016	0.747928	0.751514	0.780072
0.611626	0.403959	0.478076	0.371426	0.466806	0.487778	0.191915	0.205171	0.324972	0.313791	0.642891	0.609963	0.680777
0.455264	0.238761	0.372581	0.198275	0.280207	0.483466	0.120214	0.207816	0.24566	0.315515	0.639879	0.606844	0.681737
0.469555	0.249564	0.461463	0.318116	0.347907	0.576917	0.127087	0.31953	0.362996	0.399253	0.588898	0.573239	0.565788
0.451842	0.202395	0.46652	0.256928	0.33485	0.533191	0.135643	0.318223	0.326036	0.405309	0.556189	0.585018	0.59198
0.398827	0.110997	0.388183	0.186808	0.227609	0.595484	0.116132	0.351634	0.299654	0.471287	0.70309	0.683385	0.706994
0.519485	0.304308	0.520042	0.351294	0.35756	0.60787	0.124784	0.326541	0.442116	0.417577	0.617349	0.590105	0.562763
0.441006	0.216425	0.465754	0.266907	0.305775	0.601318	0.133766	0.330678	0.428503	0.410748	0.597684	0.600149	0.579539
0.498637	0.303334	0.393592	0.244363	0.382231	0.442033	0.248827	0.174604	0.257392	0.285724	0.552061	0.500796	0.536494
0.533452	0.297443	0.439403	0.33429	0.325263	0.558442	0.0854541	0.245402	0.387068	0.333634	0.664105	0.612812	0.737987
0.494985	0.39723	0.413978	0.237813	0.297624	0.61069	0.177162	0.308685	0.513284	0.388926	0.670713	0.633095	0.733234
0.495846	0.241509	0.442248	0.240205	0.25553	0.685492	0.108577	0.387538	0.481189	0.517022	0.740638	0.732512	0.734623
0.40238	0.182297	0.307591	0.23898	0.236391	0.427662	0.187403	0.177329	0.17742	0.310386	0.60432	0.562597	0.611971
0.377082	0.191056	0.408633	0.159169	0.230132	0.628066	0.136867	0.353636	0.297013	0.456474	0.673172	0.692133	0.689222
0.419638	0.211751	0.40756	0.106953	0.209303	0.670439	0.0998692	0.396025	0.233379	0.492644	0.70987	0.719316	0.713406
0.499829	0.244038	0.43225	0.126143	0.222008	0.693502	0.0872535	0.418428	0.38321	0.539283	0.747975	0.751066	0.754713
0.479844	0.224676	0.427733	0.142744	0.306653	0.482751	0.166127	0.217421	0.387429	0.343135	0.552778	0.517806	0.630954
0.543039	0.167271	0.405178	0.179679	0.195739	0.576175	0.505286	0.227153	0.220086	0.263158	0.690895	0.604546	0.614933
0.47578	0.217468	0.463796	0.260248	0.339616	0.485162	0.222776	0.247962	0.315697	0.319157	0.587001	0.545884	0.578631
0.394134	0.212963	0.361446	0.237485	0.248754	0.444712	0.336458	0.209715	0.352111	0.280919	0.539866	0.447792	0.475046
0.479019	0.276686	0.408296	0.278575	0.351074	0.425591	0.292846	0.189648	0.288047	0.260906	0.500942	0.477578	0.531877
0.540308	0.368458	0.492814	0.454978	0.471159	0.461967	0.389994	0.0934871	0.301705	0.232978	0.529255	0.449413	0.468224
0.418399	0.207104	0.356624	0.293412	0.2459	0.476093	0.337078	0.224037	0.306674	0.298627	0.579522	0.518701	0.538543
0.48429	0.303431	0.379153	0.270513	0.358133	0.440155	0.229963	0.179299	0.227461	0.290178	0.551765	0.503273	0.54036
0.503181	0.332429	0.45707	0.353478	0.364698	0.472589	0.243181	0.20919	0.404481	0.335854	0.568275	0.525076	0.637494
