# Supplementary material for: SIFusion: Lightweight infrared and visible image fusion based on semantic injection
Source: PLoS One. 2024 Nov 6;19(11):e0307236. doi: 10.1371/journal.pone.0307236 (PMC11540218; doi:10.1371/journal.pone.0307236)
Supplement: S1 File — (ZIP) [file pone.0307236.s001.zip › Metric_M3FD.xlsx]

## Sheet: SD
method_name	method_name	method_name	method_name	method_name	method_name	method_name	method_name	method_name	method_name	method_name	method_name	method_name
DenseFuse	FusionGAN	CSF	GANMcC	RFN-Nest	SDNet	FLFuse	TarDAL	U2Fusion	UMF-CMGR	SeAFusion	PSFusion	SIFusion
8.67197	8.93025	9.03901	9.59267	8.68209	8.64126	8.33128	8.6369	8.71725	9.06999	10.4444	9.48123	9.40894
9.67183	8.68111	9.79274	9.77947	9.85934	9.59942	9.72221	9.14725	9.75677	9.75442	9.10861	10.5835	10.2587
10.3296	8.58779	10.3044	9.97948	10.4957	9.78064	10.0866	9.36744	10.5438	10.4535	9.48295	11.2624	10.896
10.0364	8.6229	10.0766	10.0642	10.076	9.53386	9.95496	9.12807	10.0182	10.0168	9.69426	10.3743	10.4938
9.64212	8.84648	9.73147	9.18552	9.75092	9.39866	9.74338	8.68582	9.67696	9.81964	9.68206	10.4692	10.571
9.83522	9.03715	9.88949	9.34726	9.85974	9.69548	9.92605	9.42487	9.85959	9.77867	9.74817	10.2125	10.3248
10.465	8.53406	10.4319	9.86651	10.532	9.71826	10.5027	9.45255	10.3319	10.4036	9.9524	10.6667	10.8577
10.062	8.7017	10.0557	9.76559	10.113	9.57127	10.0597	9.09185	10.0026	9.97479	9.61712	10.3105	10.6629
10.3724	8.49279	10.3949	10.0974	10.4883	9.54014	10.2594	9.28525	10.101	10.2709	9.87162	10.6139	10.8723
8.85826	7.89278	8.89915	8.93654	9.03385	8.7228	8.86725	8.25763	8.9043	8.88398	8.81385	9.65614	9.86096
9.49947	7.92533	9.46348	9.27554	9.56995	8.92856	9.41278	8.82995	9.52908	9.49852	9.39342	10.1454	10.3041
9.17247	7.74697	9.31718	9.54243	9.11731	8.54399	9.02093	8.37356	8.96915	9.21961	8.88586	10.039	10.028
9.56797	7.92589	9.60377	9.19275	9.7535	9.1555	9.91019	7.54755	8.67914	8.82075	10.025	10.9847	10.8339
9.2099	7.44461	9.42732	9.06252	9.25243	8.76772	9.30351	7.4281	8.60756	8.59834	9.51002	10.5145	10.5524
9.37134	8.16346	9.41344	9.53777	9.49593	8.79185	9.443	7.80872	8.54974	8.81141	9.29522	9.82551	9.9097
9.25124	7.92522	9.42122	9.1429	9.36066	8.79175	9.18789	8.23687	9.32586	9.37995	8.97189	10.0045	10.097
10.1294	9.39203	10.2681	9.81163	10.3088	10.3925	10.2246	9.6539	10.1984	10.0917	10.0609	10.6526	10.9459
9.98769	9.87292	10.0009	9.28225	10.0966	9.98281	10.291	9.44741	9.93741	9.7489	9.65022	10.3702	10.5538
8.36404	7.60055	8.21916	8.37225	8.29097	8.82459	8.75712	8.89195	8.80287	8.34835	8.87097	9.10994	9.66986
10.0684	9.31995	10.1139	10.1107	10.0523	9.85712	9.95669	9.70043	9.95045	9.94772	9.81957	10.3442	10.1783
9.96776	8.58517	10.0568	10.0312	10.1149	9.89057	10.0494	9.31732	10.2051	10.156	9.5758	10.6243	10.4583
10.2375	8.57757	10.3509	9.82351	10.3611	10.1381	10.451	9.5712	10.4511	10.436	9.85317	10.8875	10.7228
9.81919	8.59866	9.88334	9.50559	9.86404	9.66882	9.91484	9.44956	9.96171	9.83538	9.65607	10.2227	10.2445
9.41358	8.33113	9.44442	8.98032	9.46033	9.46721	9.55363	9.18606	9.53707	9.27722	9.42866	9.74239	10.1414
8.79848	7.89513	8.69745	8.51522	8.58453	9.14549	8.97392	8.93661	9.10738	8.69637	9.08606	9.38661	9.91007
9.20206	8.99249	9.61951	9.28055	9.60325	8.8215	8.52658	7.96546	8.76705	9.29219	10.4651	10.3249	9.43757
8.6759	8.2708	9.37741	8.5092	9.09169	9.28603	8.61952	7.46632	7.3899	8.48456	8.78697	9.52907	8.53814
10.472	8.37174	10.1545	10.3177	10.3808	9.32727	9.80359	9.23815	10.5417	10.4997	10.7633	11.0396	11.289
10.3277	8.55179	10.0357	10.3407	10.4231	9.31137	9.80215	9.2842	10.3751	10.4313	10.6722	10.9751	11.2792
10.4034	8.50091	10.0092	10.3372	10.3965	9.35652	9.71804	9.26685	10.4927	10.5326	10.7158	11.0856	11.3293
8.7161	8.75135	8.73958	9.7473	8.8563	8.57026	8.36451	8.53521	8.97915	9.04113	10.9426	9.8307	9.88526
9.2778	8.72968	8.80868	10.5433	8.87594	8.62507	8.48613	8.56814	9.14528	8.98164	10.6676	10.9456	10.3997
9.24244	8.47504	8.89066	10.1762	8.95378	8.61051	8.5163	8.61732	9.18832	9.05341	10.3721	10.7109	10.3246
9.22671	8.57406	8.71962	10.2642	8.76557	8.41821	8.21639	8.39696	8.92768	8.78895	10.4661	10.9385	10.3847
9.00766	9.61771	9.17443	9.835	9.22997	8.81044	8.66643	8.73764	9.32686	9.16549	8.47047	9.67183	9.5398
8.85546	9.15252	9.00638	9.79651	8.8131	8.71707	8.53286	8.73351	9.15793	9.10919	8.11667	9.58315	9.40189
9.72206	10.1309	10.2883	10.3389	10.201	10.0602	10.2524	9.14411	9.39856	10.0893	10.4942	9.76276	9.91666
9.85971	10.2864	10.3537	10.5082	10.22	10.0577	10.1768	9.17183	9.38466	10.0757	10.4374	9.75104	9.90151
9.91482	10.1898	10.3413	10.4038	10.2728	9.9834	10.22	9.13519	9.36736	10.0688	10.473	9.82159	9.87551
10.0975	9.8525	10.2282	10.6183	10.1556	9.96167	9.98127	9.62618	9.95168	9.96305	9.98995	10.4106	10.2142
9.76014	9.9835	9.84155	10.1435	9.77714	9.80685	9.76458	9.80644	9.81741	9.73645	10.2688	9.91825	9.88913
9.62689	9.82716	9.72249	10.0437	9.69779	9.78564	9.68163	9.71772	9.70861	9.66817	10.4187	9.80408	9.8475
9.8498	9.96101	9.90662	10.2461	9.87901	9.76315	9.82312	9.64891	9.84159	9.83493	10.6268	9.99643	9.93698
9.62548	10.1495	9.71954	10.5904	9.68771	9.69169	9.65276	9.69926	9.6632	9.60835	9.83891	9.67931	9.70481
9.19984	8.94834	9.60289	9.87127	9.37922	9.29194	9.01361	9.05991	9.25636	9.66728	10.6918	9.72567	9.62521
9.3878	9.10493	9.72764	9.93106	9.51116	9.33669	9.20221	9.10192	9.51457	9.94231	10.9627	9.85892	9.87152
9.7422	9.35853	9.84954	10.0019	9.88971	9.34094	9.54742	9.20141	9.66166	10.0743	11.2663	10.0524	10.1103
8.78585	8.77931	9.23058	9.66119	8.79829	8.70148	8.26481	8.75904	9.00431	9.21837	10.444	9.72196	9.69965
8.77157	8.87699	9.17433	9.62673	8.81841	8.75741	8.38516	8.75419	8.92993	9.19421	10.2392	9.78032	9.65968
8.77915	8.77165	8.97443	9.61413	8.72592	8.64275	8.28855	8.6318	8.82464	9.08685	10.578	9.62881	9.5356

## Sheet: MI
method_name	method_name	method_name	method_name	method_name	method_name	method_name	method_name	method_name	method_name	method_name	method_name	method_name
DenseFuse	FusionGAN	CSF	GANMcC	RFN-Nest	SDNet	FLFuse	TarDAL	U2Fusion	UMF-CMGR	SeAFusion	PSFusion	SIFusion
2.25858	2.49727	2.44611	2.39125	2.25145	2.88625	2.58236	1.39035	2.07233	2.4926	2.54631	2.13	2.00572
3.2903	3.30656	3.24152	3.36234	3.19308	3.88442	3.708	2.30593	3.44353	3.5228	3.02066	3.07659	3.26358
3.50332	3.42198	3.48823	3.38967	3.40344	4.12163	3.94207	2.57181	3.65966	3.72821	3.37141	3.26297	3.49334
3.54895	3.46803	3.45537	3.61195	3.48235	3.8844	3.92169	2.60017	3.63954	3.82966	3.57652	3.52189	3.5353
3.16778	3.54165	3.0287	3.56699	3.11675	3.76841	3.62071	2.15406	3.17229	3.41902	3.52852	3.24021	3.31668
3.56771	3.69196	3.42841	3.59372	3.45287	3.96693	3.94381	2.4967	3.58965	3.91862	3.48507	3.59633	3.52922
4.04359	3.4984	3.95812	4.14592	3.96203	3.94635	4.24788	2.51897	4.01206	4.2006	4.07759	3.87095	3.8465
3.75796	3.70598	3.67127	3.85549	3.69768	3.93491	4.11555	2.50491	3.81047	4.00455	3.71443	3.69	3.68075
3.78904	3.72416	3.70464	3.89145	3.70036	4.05126	4.19123	2.5727	3.93532	4.02478	3.89281	3.73961	3.75516
3.30209	3.40308	3.21625	3.39064	3.26712	3.5476	3.66545	2.30102	3.25807	3.52241	3.52295	3.25489	3.35507
3.11717	3.12672	3.03182	3.15894	3.06856	3.26082	3.50916	2.05899	3.04198	3.32877	3.32065	3.07596	3.17924
3.31528	3.23972	3.20411	3.26393	3.24925	3.5458	3.83648	2.07243	3.22389	3.56806	3.48738	3.40667	3.41597
3.29166	3.31134	3.11395	3.37754	3.17073	3.74829	3.86171	1.92863	2.97377	3.25261	3.83752	3.51101	3.61047
3.28056	3.22384	3.05917	3.28302	3.15422	3.74108	3.87093	1.90242	2.98616	3.23415	3.81038	3.5075	3.56612
3.66583	3.63307	3.43423	3.57625	3.5114	4.04965	4.20578	2.05784	3.34391	3.64913	4.12856	3.87154	3.855
3.53524	3.42829	3.41596	3.62327	3.44504	3.89194	3.937	2.31164	3.49044	3.77651	3.77052	3.55198	3.58672
2.8716	3.09611	2.70092	2.83429	2.77635	3.47824	3.4148	2.53659	2.92227	3.20232	3.55378	2.72764	3.22703
2.69968	3.08379	2.65037	2.98161	2.68224	3.13122	3.09863	2.47594	2.70628	2.89395	3.07459	2.75309	2.99136
2.82481	3.04317	2.77454	3.01732	2.77199	3.12002	3.08736	2.13606	2.70899	3.00114	3.16995	2.7416	2.977
3.75252	3.69001	3.66905	3.82434	3.75574	4.07305	4.437	2.86754	3.8145	4.12323	3.73997	3.8143	3.77865
3.43276	3.50185	3.44251	3.63038	3.51713	3.86569	3.96735	2.53239	3.57907	3.78002	3.32691	3.52512	3.44987
3.15008	3.35724	3.17202	3.32131	3.20293	3.6293	3.57663	2.4067	3.32343	3.44463	3.15005	3.32518	3.14418
2.93145	3.24748	2.91188	3.07764	2.93034	3.27862	3.21944	2.30088	3.03049	3.23669	3.04603	2.92981	3.0171
3.17328	3.36244	3.07639	3.12803	3.08926	3.43723	3.49267	2.33418	3.03224	3.43704	3.5541	3.07936	3.23661
3.23266	3.34296	3.19266	3.35296	3.20057	3.52381	3.55036	2.44762	3.2203	3.41144	3.49769	3.14106	3.35091
2.27527	2.57656	2.39221	2.45062	2.26386	3.04939	2.60364	1.30975	2.10719	2.41829	3.02382	2.15031	2.10542
2.84327	2.90933	3.52518	2.64599	3.10488	4.09389	3.89646	1.51605	2.84497	3.42391	2.30729	2.53382	2.92342
2.59087	1.80357	2.55782	2.3553	2.45925	2.18607	2.83348	1.61109	2.35465	2.4976	3.36766	2.76378	2.56363
2.44555	1.89757	2.41476	2.23145	2.32458	2.10933	2.70124	1.60879	2.22454	2.35885	3.20932	2.62067	2.46674
2.42918	1.92736	2.39807	2.20602	2.307	2.10091	2.68292	1.60744	2.20867	2.34074	3.20556	2.61492	2.45859
2.80748	2.21281	2.83697	2.27297	2.74132	2.57253	3.00687	1.70856	2.48321	2.79493	3.62223	2.60353	2.52487
3.19719	2.56189	2.95559	2.96831	3.00772	2.67795	3.25034	2.31648	2.87864	2.97954	3.82902	2.89665	3.04827
2.72235	2.26255	2.4702	2.59389	2.54183	2.30694	2.81231	1.96748	2.45953	2.50687	3.52177	2.55565	2.60036
2.82925	2.34157	2.53273	2.74519	2.62017	2.38587	2.88444	1.98106	2.5324	2.58396	3.57375	2.58085	2.73682
2.16536	2.25892	2.44724	2.03407	1.93312	2.73391	2.48474	1.18393	2.04035	2.52786	2.02179	1.97343	1.87366
2.45155	2.08334	2.73279	2.09075	2.30438	2.81452	2.89064	1.31773	2.34835	2.79273	2.12533	2.14465	2.22357
2.47482	2.06922	2.54938	1.9989	2.54143	2.68875	2.93668	1.33106	2.18642	2.47405	2.80426	2.21092	2.49252
2.52547	2.04086	2.66293	2.08128	2.62006	2.74117	2.99034	1.35749	2.21621	2.54118	2.86151	2.25877	2.57958
2.58532	2.11842	2.73103	2.12839	2.72937	2.69382	3.08952	1.42041	2.29555	2.60998	2.98488	2.37264	2.62261
3.60623	3.18457	3.40272	3.05885	3.41789	4.00789	4.11018	2.7437	3.58432	3.79814	4.48837	3.37063	3.77834
2.81343	2.70596	2.66686	2.45527	2.67839	3.54656	3.33611	2.49658	2.90475	3.15785	3.99073	2.68469	3.03906
2.76612	2.66931	2.62793	2.4722	2.64618	3.49377	3.25268	2.45612	2.82253	3.05274	3.84648	2.65445	2.9847
2.87154	2.92403	2.54125	2.61978	2.68579	3.58332	3.28716	2.52961	2.8421	3.04072	4.01064	2.76503	3.16507
3.77069	3.53192	3.4755	3.1955	3.62491	4.43165	4.22915	2.89222	3.73997	4.12172	4.97102	3.48261	3.76094
2.20697	1.93356	2.43131	1.92391	2.24772	2.4712	2.74975	1.29741	2.05124	2.46958	2.53331	1.90428	2.06579
2.29137	1.96151	2.44824	1.98816	2.30272	2.44383	2.75616	1.37207	2.11521	2.47475	2.65042	1.96755	2.15317
2.44978	1.98496	2.54801	2.09967	2.41393	2.45102	2.86201	1.46323	2.23319	2.56873	2.73871	2.0714	2.28988
2.34746	2.44899	2.43639	2.33103	2.26288	2.82087	2.61833	1.38186	2.11495	2.46816	2.5769	2.18917	2.06765
2.35115	2.433	2.42483	2.33207	2.24962	2.81064	2.61811	1.40881	2.14775	2.45357	2.6113	2.17382	2.07643
2.25353	2.46638	2.38313	2.38148	2.24721	2.8414	2.58664	1.40711	2.07769	2.42369	2.61094	2.15259	2.02848

## Sheet: VIF
method_name	method_name	method_name	method_name	method_name	method_name	method_name	method_name	method_name	method_name	method_name	method_name	method_name
DenseFuse	FusionGAN	CSF	GANMcC	RFN-Nest	SDNet	FLFuse	TarDAL	U2Fusion	UMF-CMGR	SeAFusion	PSFusion	SIFusion
0.933305	0.637226	0.99316	0.823145	0.897194	0.782353	0.779284	0.771047	0.857724	0.88276	0.974877	1.31854	0.932651
1.03369	0.675569	1.07023	0.943569	1.02615	0.985559	0.973122	0.926507	1.02294	0.981718	1.08982	1.50313	1.07502
0.957404	0.63096	1.00074	0.820139	0.894314	0.904022	0.872976	0.852746	1.0052	0.938946	0.953494	1.31681	0.956659
0.935029	0.651841	0.978049	0.820556	0.901916	0.838885	0.86324	0.774572	0.958689	0.944425	0.955032	1.20888	0.937878
0.910748	0.624029	0.896005	0.852401	0.894464	0.849401	0.816997	0.826212	0.934966	0.913176	1.00415	1.31407	1.03109
0.931188	0.626367	0.948085	0.817306	0.892285	0.796628	0.857482	0.798168	0.915464	0.90675	1.01585	1.20979	0.956748
0.959766	0.586939	0.954363	0.782982	0.913194	0.79608	0.882103	0.750951	0.937231	0.909826	1.00833	1.21233	0.944811
0.969682	0.607313	0.952269	0.823008	0.905538	0.818472	0.870264	0.773886	0.94988	0.91867	1.01009	1.23408	0.954207
0.971625	0.588699	0.983272	0.761772	0.898729	0.769477	0.861967	0.808484	0.858943	0.931693	0.993019	1.2291	0.924436
0.769542	0.527052	0.778353	0.739732	0.749319	0.70656	0.721928	0.736057	0.75418	0.749974	0.911597	1.05689	0.869637
0.787048	0.489159	0.805199	0.740676	0.766214	0.633597	0.702971	0.756723	0.789472	0.789365	0.924117	1.09583	0.917952
0.798259	0.503173	0.827243	0.832677	0.755214	0.665793	0.735585	0.732611	0.778592	0.782783	0.943868	1.16867	0.975641
0.873785	0.544688	0.90194	0.853541	0.890241	0.749761	0.865392	0.695513	0.901836	0.814562	1.03006	1.32042	1.09264
0.826093	0.497103	0.83214	0.856414	0.794929	0.712149	0.802367	0.717812	0.883197	0.785557	0.980462	1.18757	0.998227
0.876806	0.580883	0.872438	0.871944	0.855962	0.73587	0.86856	0.706232	0.805072	0.756899	0.994067	1.13626	0.994205
0.838993	0.643619	0.839882	0.739914	0.800804	0.811999	0.823042	0.827037	0.848829	0.83322	1.051	1.22887	1.00276
0.836086	0.606358	0.829875	0.889271	0.874226	0.770546	0.828895	0.898919	0.874144	0.815532	0.872149	1.28384	1.00687
1.05838	0.747696	1.04058	0.969804	1.07771	0.834718	1.00731	0.906719	0.938744	0.859415	0.936237	1.46836	1.10513
0.966643	0.548547	0.967592	0.904545	0.881414	0.801781	0.876815	0.880484	0.956804	0.906717	1.08867	1.39781	1.10526
0.896418	0.587068	0.916082	0.764607	0.857048	0.782823	0.898532	0.818222	0.820001	0.783179	0.963484	1.17945	0.98916
0.885752	0.553445	0.945836	0.835309	0.912995	0.844477	0.884014	0.82618	0.938718	0.899831	1.05137	1.34019	1.07154
0.863181	0.554902	0.893949	0.821062	0.851813	0.824086	0.889192	0.809159	0.897743	0.860581	1.03777	1.30315	1.00162
0.912322	0.561057	0.951921	0.785767	0.864908	0.851796	0.905215	0.80983	0.918205	0.914621	1.06591	1.30604	1.01174
0.936073	0.612794	0.940866	0.860455	0.884623	0.847169	0.909051	0.822199	0.923234	0.905427	1.04371	1.30974	1.04277
0.887733	0.523037	0.898008	0.877266	0.83211	0.78065	0.849988	0.825404	0.899084	0.856289	0.989156	1.27385	1.00537
1.02713	0.684558	1.12112	0.855549	1.0207	0.836927	0.819426	0.825967	0.894779	0.856121	0.924966	1.5333	0.996626
1.4942	1.15876	1.43226	1.44095	1.34286	1.29512	1.1877	1.09049	0.953892	0.913436	1.2756	1.69122	1.13241
0.566654	0.363166	0.570593	0.478714	0.535221	0.529902	0.617639	0.486	0.523736	0.541263	0.80633	0.747973	0.616295
0.572315	0.37341	0.574911	0.484305	0.541642	0.531054	0.615065	0.499424	0.527402	0.545219	0.797976	0.744783	0.612872
0.566068	0.379207	0.569367	0.475816	0.537045	0.529	0.609155	0.493637	0.523938	0.539699	0.794746	0.738701	0.607526
0.684299	0.431731	0.680445	0.629811	0.640354	0.588963	0.674229	0.587466	0.634409	0.642448	0.835406	0.811618	0.686815
0.828808	0.424338	0.802198	0.699207	0.750867	0.567532	0.631834	0.610115	0.693427	0.70793	0.990288	0.951107	0.846883
0.763243	0.422497	0.738648	0.650105	0.698347	0.558279	0.635016	0.582051	0.668769	0.699713	0.980094	0.955966	0.836894
0.792624	0.437974	0.774406	0.678026	0.728956	0.572254	0.626106	0.584089	0.678793	0.707271	0.969961	0.947971	0.835649
0.924995	0.657586	0.94152	0.779464	0.840908	0.870827	0.880946	0.652004	0.845852	0.856404	0.878118	0.857829	0.794137
0.818963	0.593996	0.860667	0.71298	0.725985	0.798692	0.820717	0.626506	0.775525	0.800647	0.812314	0.808868	0.735428
1.04563	0.682999	1.04031	1.04597	1.04354	0.793871	0.916	0.740856	0.859626	0.836988	1.00572	1.19306	0.936143
1.07284	0.735144	1.07655	1.1096	1.0779	0.803227	0.887658	0.738405	0.852976	0.830614	0.979813	1.17208	0.929446
1.08733	0.745912	1.10074	1.08943	1.08484	0.79408	0.917802	0.743462	0.861875	0.840144	1.00875	1.19318	0.944672
0.870661	0.575594	0.812952	0.821264	0.791164	0.700307	0.794492	0.77521	0.734498	0.703901	1.08217	1.13296	0.98803
0.757334	0.548957	0.802025	0.757705	0.769268	0.635959	0.758734	0.806611	0.725892	0.698049	1.003	1.10345	0.929362
0.782913	0.530295	0.811519	0.760781	0.821519	0.668648	0.764075	0.822987	0.74987	0.704738	1.0119	1.13281	0.960403
0.818845	0.541854	0.807285	0.756004	0.807412	0.674848	0.816621	0.837166	0.770601	0.721448	1.06411	1.15035	1.00649
0.920075	0.718058	0.914767	0.966066	0.946735	0.718807	0.842574	0.889416	0.81999	0.753504	1.05644	1.24186	0.997285
0.7376	0.515855	0.747484	0.689946	0.700064	0.628929	0.640012	0.623584	0.692723	0.710694	0.88597	0.947375	0.749081
0.748851	0.505377	0.753983	0.690815	0.709131	0.63138	0.664285	0.619586	0.698309	0.715235	0.899859	0.950699	0.762154
0.752829	0.519306	0.764934	0.677168	0.714008	0.63264	0.672521	0.620979	0.697497	0.715785	0.89765	0.948032	0.764255
0.910442	0.58359	0.999182	0.783441	0.884386	0.780206	0.766105	0.753138	0.857248	0.892046	0.984423	1.32166	0.958595
0.921285	0.573276	0.9937	0.793708	0.875492	0.777183	0.765077	0.758109	0.865118	0.893623	0.998265	1.30371	0.953098
0.956092	0.588845	0.977853	0.803917	0.868774	0.771829	0.763317	0.768441	0.84542	0.884904	0.997161	1.31376	0.951792

## Sheet: SCD
method_name	method_name	method_name	method_name	method_name	method_name	method_name	method_name	method_name	method_name	method_name	method_name	method_name
DenseFuse	FusionGAN	CSF	GANMcC	RFN-Nest	SDNet	FLFuse	TarDAL	U2Fusion	UMF-CMGR	SeAFusion	PSFusion	SIFusion
1.7315	0.957373	1.85124	1.69614	1.6853	1.3146	1.39805	1.37166	1.53361	1.5968	1.50912	1.82393	1.78341
1.3282	0.587651	1.46954	1.28463	1.42521	1.08664	1.13846	0.987353	1.1527	1.21189	1.11097	1.84135	1.73913
1.19241	0.448087	1.30126	1.02756	1.13051	0.889378	0.903857	0.898104	1.24284	1.14628	0.966758	1.84742	1.6928
1.2444	0.167122	1.35656	1.0674	1.22273	0.76515	0.95119	0.914427	1.1602	1.2245	1.36642	1.90214	1.82924
1.31373	0.530538	1.33837	1.34636	1.3235	0.971736	1.05312	0.960045	1.24198	1.2577	1.52317	1.8761	1.86185
1.34828	0.461863	1.43876	1.16165	1.32326	0.881027	1.09524	0.99818	1.1431	1.24283	1.45819	1.91457	1.8228
1.56217	-0.20945	1.59754	0.899492	1.52209	0.628693	1.23045	0.816743	1.21197	1.26194	1.39389	1.90874	1.84135
1.45463	0.131369	1.47085	1.26455	1.32323	0.797056	1.03967	0.938134	1.21755	1.23908	1.46092	1.90992	1.83675
1.4302	0.159607	1.52034	1.04819	1.2965	0.649582	1.0051	1.00056	0.906372	1.2864	1.36554	1.90031	1.79051
1.18704	0.246032	1.21818	0.979139	1.21377	0.812534	0.816412	0.882805	1.07433	1.09184	1.37667	1.88065	1.8419
1.16775	0.128532	1.27486	0.964166	1.17891	0.503396	0.673899	0.864218	1.11778	1.19699	1.37468	1.87325	1.83225
1.14193	0.441376	1.30999	1.23345	1.07821	0.730097	0.82675	0.852789	1.04417	1.13392	1.33026	1.88726	1.84587
1.10903	0.535737	1.16678	1.08079	1.18445	0.742086	1.0854	0.492929	0.988233	0.924863	1.5053	1.78248	1.85112
1.16512	0.656815	1.2381	1.22343	1.11566	0.804583	0.987081	0.676076	1.16662	1.00136	1.44242	1.75562	1.78553
1.38277	0.66066	1.3434	1.24797	1.35645	0.857276	1.26772	0.66962	1.01119	0.947409	1.57903	1.83818	1.88451
1.06453	0.505448	1.11996	0.833135	1.06434	0.784074	0.910658	0.802827	1.04747	1.02	1.39189	1.88721	1.83248
1.3698	1.05278	1.35589	1.4753	1.48079	1.15957	1.24367	1.05711	1.34556	1.28774	1.38486	1.88101	1.8241
1.75166	1.07301	1.70857	1.61525	1.82391	1.13181	1.67803	1.11283	1.35022	1.29273	1.45045	1.86652	1.90444
1.45078	0.249875	1.47856	1.2979	1.30743	0.684692	1.09983	0.885687	1.27752	1.27188	1.51315	1.92319	1.86515
1.27837	0.441268	1.32607	1.05558	1.22403	0.911004	1.25444	1.1351	1.06942	0.923439	1.31	1.84466	1.85685
0.965147	0.153338	1.15443	1.02199	1.13617	0.750729	0.920492	0.902138	0.996691	0.964139	1.08541	1.86825	1.82863
1.14415	0.167198	1.28975	1.03693	1.24337	0.881966	1.18572	0.789245	1.09329	1.11676	1.16137	1.86769	1.84011
1.40243	0.327709	1.52439	1.26101	1.39619	0.995627	1.31511	1.03566	1.28874	1.36542	1.51365	1.90812	1.87094
1.45733	0.428541	1.50643	1.2996	1.42528	0.979757	1.32271	0.964899	1.24339	1.31463	1.62612	1.92244	1.84393
1.24574	0.049772	1.31719	1.09964	1.16829	0.5807	0.951814	0.928577	1.13455	1.04216	1.37646	1.90278	1.81324
1.92553	1.37025	1.94672	1.86149	1.92581	1.66189	1.76456	1.5425	1.78712	1.79905	1.63083	1.87652	1.91429
1.99811	1.81846	1.86848	1.87578	1.92103	1.86472	1.95269	1.65877	1.85882	1.83148	1.58662	1.33959	1.91183
1.39763	-0.165902	1.47239	0.705429	1.21615	0.55044	0.918474	0.77812	1.05222	1.22086	1.29616	1.64938	1.60527
1.46296	0.0238935	1.51784	0.898813	1.28817	0.697376	1.01206	0.864198	1.13931	1.28787	1.28006	1.65932	1.59604
1.46703	0.0941712	1.52409	0.915747	1.32157	0.778321	1.05484	0.869577	1.22601	1.31627	1.27603	1.65886	1.60156
1.63888	0.919383	1.66379	1.58962	1.44742	1.1988	1.30043	1.38166	1.39986	1.42636	1.54828	1.77476	1.62391
1.75507	0.587975	1.74348	1.63204	1.46297	0.837151	0.992455	1.45625	1.22426	1.33107	1.56591	1.78969	1.70503
1.59368	0.594435	1.58907	1.48633	1.3012	0.875935	1.0821	1.39632	1.22888	1.37636	1.52774	1.81408	1.75503
1.75804	0.792331	1.74775	1.68113	1.48967	1.02487	1.14666	1.48011	1.34872	1.43666	1.61152	1.81908	1.75256
1.75065	0.789056	1.80355	1.66726	1.61707	1.10466	1.19792	1.15369	1.32319	1.17784	1.28577	1.5929	1.31068
1.49154	0.689776	1.68104	1.40629	1.18202	0.865245	0.898726	1.00848	1.09009	1.01178	1.03106	1.59866	1.11456
1.97929	1.71622	1.94729	1.88531	1.95565	1.76853	1.88502	1.67377	1.76326	1.73454	1.66757	1.92835	1.95241
1.99578	1.71024	1.92568	1.87273	1.9683	1.76435	1.86362	1.67114	1.74886	1.72683	1.67746	1.9295	1.95492
1.99615	1.70811	1.9174	1.8951	1.968	1.73419	1.88581	1.65572	1.73374	1.71246	1.66384	1.93195	1.95591
1.81206	1.37243	1.69717	1.77795	1.70717	1.46165	1.66977	1.46413	1.54417	1.45994	1.71952	1.8657	1.90838
1.66794	1.40131	1.66013	1.73871	1.69126	1.4054	1.62371	1.61025	1.56213	1.46428	1.77597	1.9072	1.92867
1.70256	1.41879	1.66466	1.77148	1.7637	1.45159	1.62537	1.59811	1.57263	1.47751	1.77331	1.91483	1.93326
1.67833	1.37227	1.56716	1.75679	1.66203	1.3725	1.66138	1.57365	1.51907	1.43469	1.76988	1.92584	1.9467
1.85897	1.75039	1.7445	1.88429	1.86327	1.62819	1.8079	1.68097	1.70619	1.64564	1.88464	1.92273	1.9478
1.80486	1.30711	1.82782	1.72238	1.704	1.56814	1.46601	1.5729	1.67236	1.65246	1.57093	1.85784	1.88043
1.78594	1.22259	1.80932	1.70275	1.67718	1.49806	1.45803	1.53668	1.63494	1.62137	1.55738	1.86135	1.87724
1.78044	1.17495	1.80961	1.68198	1.67039	1.40454	1.43327	1.48271	1.59682	1.59603	1.5419	1.87214	1.88254
1.63562	0.819412	1.82888	1.59671	1.60831	1.25477	1.31645	1.34398	1.48617	1.57904	1.48383	1.81059	1.77368
1.64149	0.825701	1.82322	1.61674	1.56607	1.23242	1.28079	1.36351	1.47289	1.55832	1.49156	1.81145	1.74902
1.73313	0.86074	1.81256	1.64013	1.57967	1.24806	1.31311	1.3561	1.46985	1.57474	1.48828	1.81821	1.76578

## Sheet: EN
method_name	method_name	method_name	method_name	method_name	method_name	method_name	method_name	method_name	method_name	method_name	method_name	method_name
DenseFuse	FusionGAN	CSF	GANMcC	RFN-Nest	SDNet	FLFuse	TarDAL	U2Fusion	UMF-CMGR	SeAFusion	PSFusion	SIFusion
6.56583	6.60563	6.89591	6.78013	6.61641	6.47159	6.36742	6.79501	6.45463	6.64053	6.31578	7.41557	6.75763
6.8926	6.31953	7.02155	6.7316	7.00036	6.92481	6.93594	6.27491	6.82646	6.84364	6.66703	7.716	7.29851
6.97023	6.26291	7.09474	6.62393	6.93926	6.91815	6.94505	6.56682	7.0541	6.98364	6.72101	7.719	7.36467
7.1151	6.48789	7.19312	6.9079	7.12221	6.94863	7.09468	6.32287	7.11692	7.19214	7.11566	7.82945	7.52716
6.77442	6.4269	6.76417	6.77674	6.80487	6.8164	6.80068	5.82941	6.80447	6.89061	7.06722	7.66529	7.43834
7.082	6.53994	7.14165	6.81969	7.0857	6.90726	7.08784	6.17611	7.01785	7.13612	6.98871	7.76891	7.52003
7.23053	6.3223	7.27772	6.86498	7.22517	6.88153	7.10388	6.32032	7.08311	7.12313	7.0622	7.76408	7.45329
7.16637	6.51868	7.20189	7.01064	7.14228	6.97168	7.12439	6.27418	7.10688	7.1595	7.05243	7.81296	7.50758
7.21499	6.40788	7.30255	6.87331	7.1474	6.86195	7.11641	6.64664	6.92878	7.20782	7.09959	7.80964	7.44837
6.92519	6.35796	6.96481	6.74968	6.9708	6.82585	6.88974	6.07707	6.86417	6.95351	6.99577	7.72104	7.46497
6.83834	6.12216	6.90831	6.63907	6.86595	6.49072	6.70704	6.07056	6.82614	6.92446	6.97209	7.73516	7.49874
6.72374	6.11019	6.85262	6.74367	6.67967	6.48171	6.73031	5.6828	6.63082	6.81213	6.85538	7.69037	7.44091
6.49132	5.96074	6.4918	6.38164	6.53588	6.45208	6.69256	5.03545	6.23442	6.37404	6.83656	7.55687	7.28885
6.60921	5.92883	6.61552	6.55727	6.52888	6.49497	6.70305	5.10936	6.51047	6.47701	6.89922	7.58119	7.34365
6.93396	6.37408	6.86481	6.83141	6.91329	6.68997	7.02601	5.03409	6.48732	6.63158	7.05972	7.66862	7.45852
6.80862	6.4233	6.84699	6.51752	6.81909	6.78622	6.89435	5.94219	6.81188	6.88897	6.9943	7.71691	7.47677
6.70808	6.23959	6.63318	6.79638	6.85141	6.7209	6.80279	6.59617	6.74441	6.7154	7.01325	7.66931	7.4228
7.06243	6.72206	7.03682	6.88051	7.1635	6.6915	7.02442	6.40291	6.73834	6.69909	6.97323	7.71147	7.46726
6.72698	5.97926	6.72869	6.64568	6.66994	6.46481	6.64707	6.52649	6.709	6.65403	6.95199	7.504	7.39067
6.89519	6.33423	6.95029	6.75381	6.87242	6.72025	7.02169	6.01262	6.72495	6.78876	6.5673	7.65727	7.24154
6.69432	6.24932	6.85686	6.68868	6.86521	6.78779	6.89434	6.09683	6.82866	6.85642	6.6593	7.72999	7.25303
6.70087	6.12462	6.80739	6.52716	6.81069	6.72451	6.87526	6.09884	6.72862	6.76979	6.6128	7.66735	7.21654
6.89639	6.22435	6.99896	6.70942	6.92369	6.79008	6.94618	6.68044	6.89499	6.94272	7.00509	7.78294	7.47309
6.8595	6.26698	6.87462	6.71327	6.87566	6.75818	6.91076	6.53457	6.76674	6.82747	7.1331	7.62319	7.45768
6.82683	6.17251	6.85291	6.72943	6.81837	6.68173	6.83355	6.58581	6.86963	6.80279	7.03239	7.63765	7.45726
6.52362	6.44774	6.7894	6.59038	6.61386	6.42292	6.25532	6.48835	6.23489	6.3422	6.42305	7.30478	6.72155
6.54165	6.42899	6.81394	6.59728	6.62925	6.73709	6.37782	6.27253	5.83167	6.06766	5.60427	6.9753	6.44226
7.41154	6.602	7.50028	6.99916	7.34178	7.05133	7.25974	7.00495	7.24501	7.35616	7.40862	7.73468	7.57455
7.43719	6.66393	7.52101	7.06656	7.35244	7.08499	7.27224	7.07255	7.2583	7.37003	7.42678	7.74261	7.56913
7.41936	6.69406	7.50785	7.03804	7.34971	7.11265	7.26079	7.0643	7.28888	7.36512	7.41668	7.73965	7.57111
7.19935	6.77312	7.28796	7.3293	7.1049	6.91308	6.96436	7.03756	7.08818	7.13873	7.28267	7.55222	7.33388
7.47523	6.67916	7.4472	7.34708	7.24004	6.74988	6.83852	6.85622	7.07397	7.16099	7.25438	7.54674	7.43798
7.29463	6.58602	7.28631	7.18778	7.06758	6.75276	6.89455	6.88677	7.03897	7.17146	7.28089	7.66297	7.49501
7.34815	6.55992	7.32667	7.28946	7.0865	6.72956	6.76901	6.85464	7.00056	7.08897	7.18024	7.59328	7.4644
7.21987	7.13883	7.34895	7.41782	7.2594	6.933	6.92552	7.09318	7.10384	6.96511	6.86892	7.51552	6.95516
7.22619	6.95527	7.38297	7.28021	7.08883	6.90759	6.94458	7.08701	7.08457	7.04974	6.71042	7.56199	7.04546
7.00483	6.68777	7.08264	7.16544	7.05256	6.78648	6.70612	6.90059	6.49405	6.46621	6.56869	7.24428	6.99695
7.13325	6.83279	7.24698	7.39776	7.19182	6.82114	6.69421	6.91307	6.47559	6.48223	6.57005	7.2473	7.00958
7.1629	6.8309	7.30746	7.32124	7.21352	6.74517	6.74035	6.89705	6.49941	6.50917	6.63779	7.28545	7.02739
6.95145	6.37498	6.86474	6.97899	6.83233	6.76099	6.86547	6.22367	6.70773	6.64282	7.05066	7.61865	7.40361
6.53123	6.44287	6.68165	6.79597	6.63345	6.59255	6.6579	6.61552	6.58212	6.56041	7.13548	7.4773	7.20152
6.5892	6.46551	6.67178	6.83092	6.76434	6.67763	6.64346	6.60787	6.59026	6.54042	7.12024	7.49112	7.24901
6.62946	6.50035	6.5533	6.79719	6.62526	6.65351	6.69369	6.51895	6.53997	6.52354	7.11848	7.51973	7.244
6.62549	6.73424	6.54945	6.94184	6.72347	6.68365	6.58693	6.72023	6.442	6.5197	7.12764	7.40698	6.9689
6.84038	6.45508	7.0283	6.94567	6.79168	6.71414	6.53539	7.0257	6.72047	6.80894	6.56864	7.41503	7.07782
6.90006	6.46589	7.0688	6.99762	6.84223	6.71742	6.64632	7.03706	6.76773	6.84351	6.65725	7.44436	7.15281
6.97564	6.51881	7.14149	7.04052	6.91752	6.70818	6.71151	7.04606	6.82012	6.88607	6.70799	7.47518	7.22544
6.56264	6.47494	6.94043	6.71142	6.63236	6.48938	6.38743	6.84542	6.50562	6.69609	6.36359	7.47662	6.86644
6.61267	6.4824	6.95999	6.7783	6.62166	6.50725	6.3902	6.88043	6.54042	6.72237	6.3912	7.48647	6.87837
6.65983	6.4499	6.89208	6.78277	6.57365	6.46766	6.35669	6.82331	6.46835	6.6896	6.41259	7.45005	6.83005

## Sheet: Qabf
method_name	method_name	method_name	method_name	method_name	method_name	method_name	method_name	method_name	method_name	method_name	method_name	method_name
DenseFuse	FusionGAN	CSF	GANMcC	RFN-Nest	SDNet	FLFuse	TarDAL	U2Fusion	UMF-CMGR	SeAFusion	PSFusion	SIFusion
0.526108	0.223498	0.466654	0.300126	0.324474	0.517742	0.305419	0.284427	0.552881	0.406116	0.580096	0.580783	0.59047
0.527269	0.307805	0.513892	0.403744	0.318039	0.578261	0.404954	0.258374	0.565587	0.485103	0.567846	0.556007	0.514664
0.490528	0.27744	0.494288	0.367357	0.249281	0.55135	0.417968	0.244936	0.56662	0.483905	0.53632	0.539479	0.478004
0.487272	0.304174	0.507411	0.36058	0.291784	0.580503	0.304567	0.295781	0.598037	0.51144	0.593436	0.592922	0.558361
0.440012	0.289764	0.43844	0.372152	0.307946	0.538347	0.318365	0.265822	0.541633	0.45751	0.554031	0.542294	0.542915
0.482552	0.273649	0.478275	0.32268	0.285099	0.528097	0.347531	0.261268	0.539082	0.489688	0.572624	0.550899	0.517731
0.581454	0.317924	0.534774	0.412715	0.365742	0.607169	0.261162	0.329664	0.624741	0.507217	0.647353	0.639531	0.622566
0.550951	0.304746	0.513368	0.429626	0.33338	0.584687	0.279155	0.307675	0.609227	0.499438	0.621836	0.616416	0.575568
0.544521	0.258099	0.521047	0.350874	0.308771	0.556869	0.307666	0.300094	0.552193	0.502894	0.609432	0.614749	0.551235
0.443617	0.263221	0.429737	0.375003	0.334995	0.510379	0.280182	0.273867	0.52165	0.403876	0.568314	0.543874	0.566623
0.424363	0.215876	0.437479	0.332597	0.313651	0.477401	0.235156	0.300655	0.554862	0.420581	0.598732	0.57251	0.606256
0.434668	0.257374	0.461254	0.433895	0.291025	0.474082	0.27225	0.269757	0.524771	0.394076	0.568418	0.538234	0.596571
0.435754	0.293164	0.428605	0.378635	0.365067	0.46994	0.306962	0.223032	0.490517	0.363254	0.500769	0.465388	0.571376
0.43566	0.247792	0.416545	0.40187	0.309059	0.436862	0.352744	0.211101	0.481073	0.358905	0.497206	0.470266	0.535736
0.488596	0.317063	0.455725	0.403579	0.383134	0.464009	0.355959	0.224793	0.468706	0.363308	0.504846	0.469837	0.536135
0.415689	0.32056	0.409304	0.326339	0.28816	0.510862	0.360173	0.26117	0.514507	0.41216	0.560624	0.521622	0.539241
0.453267	0.287786	0.43473	0.354193	0.368617	0.481412	0.402611	0.222653	0.503881	0.425476	0.505054	0.475628	0.51493
0.50845	0.343744	0.478672	0.404576	0.41557	0.480487	0.397629	0.227128	0.502581	0.424441	0.486188	0.485701	0.502579
0.473523	0.196481	0.454273	0.343423	0.293964	0.512081	0.336024	0.259097	0.550462	0.438383	0.55884	0.539841	0.527501
0.525536	0.363651	0.506788	0.416115	0.413006	0.512068	0.343136	0.232629	0.523658	0.41138	0.52934	0.500403	0.551001
0.428478	0.296185	0.461587	0.425115	0.343526	0.520631	0.343428	0.257003	0.54904	0.422633	0.566308	0.542212	0.567424
0.451937	0.300759	0.453601	0.376555	0.314202	0.530445	0.355729	0.255105	0.545922	0.434701	0.577899	0.542862	0.544328
0.472925	0.230207	0.483973	0.30204	0.290403	0.556826	0.3601	0.277664	0.571348	0.47359	0.582508	0.560772	0.546377
0.499052	0.232501	0.4851	0.336017	0.323888	0.553083	0.341535	0.278361	0.572316	0.470309	0.579008	0.555286	0.555164
0.445909	0.236597	0.443524	0.387639	0.305909	0.506511	0.335494	0.25208	0.539086	0.413726	0.545028	0.525183	0.52803
0.55999	0.269714	0.493298	0.234897	0.43167	0.516447	0.293968	0.250811	0.542351	0.377324	0.555707	0.534918	0.570731
0.425741	0.300553	0.400552	0.373861	0.326782	0.393479	0.456897	0.183881	0.405987	0.371349	0.400006	0.374111	0.415826
0.40687	0.174768	0.343385	0.290867	0.244147	0.388988	0.237968	0.244251	0.420888	0.29028	0.600891	0.579104	0.56999
0.41576	0.168577	0.352455	0.288791	0.249968	0.393034	0.236157	0.24691	0.425999	0.294742	0.599514	0.580941	0.568776
0.412374	0.171953	0.349711	0.277519	0.250404	0.39757	0.234385	0.245495	0.431022	0.29419	0.60093	0.58162	0.570225
0.438081	0.226367	0.375966	0.279558	0.258195	0.427137	0.241125	0.245995	0.460416	0.293044	0.576938	0.568672	0.554013
0.680509	0.189931	0.571273	0.493493	0.33584	0.523866	0.132101	0.363157	0.610905	0.318342	0.74616	0.710043	0.740092
0.588337	0.153861	0.483951	0.350687	0.248816	0.507457	0.138556	0.366035	0.586234	0.325935	0.745767	0.714287	0.739847
0.666049	0.154293	0.557248	0.438767	0.320885	0.540858	0.133434	0.3721	0.620572	0.335917	0.746715	0.715287	0.74091
0.549104	0.215001	0.54324	0.444939	0.267587	0.531121	0.611467	0.216498	0.526431	0.498946	0.427267	0.51312	0.424495
0.483054	0.227949	0.486464	0.399304	0.217892	0.470111	0.551818	0.205454	0.474443	0.450667	0.420607	0.480445	0.414729
0.667776	0.460446	0.589165	0.424557	0.581711	0.620791	0.209425	0.311008	0.613857	0.442871	0.70619	0.636944	0.697118
0.66812	0.498529	0.59173	0.479072	0.603917	0.617627	0.202675	0.308167	0.610959	0.441776	0.701349	0.633363	0.692411
0.667989	0.500454	0.590606	0.437219	0.600693	0.619114	0.210022	0.310473	0.609418	0.440697	0.70355	0.637159	0.695265
0.565737	0.316314	0.497677	0.402486	0.408687	0.493282	0.319955	0.25676	0.516307	0.342193	0.607722	0.548882	0.596167
0.485127	0.327418	0.473016	0.363866	0.394638	0.459146	0.296987	0.270539	0.512537	0.333396	0.584053	0.540647	0.595739
0.498988	0.321364	0.473366	0.368201	0.430043	0.479899	0.303336	0.272178	0.517214	0.334476	0.584427	0.545069	0.598894
0.502174	0.324559	0.440999	0.382288	0.382828	0.462771	0.3011	0.262048	0.506842	0.325712	0.582563	0.535817	0.597471
0.522254	0.362594	0.467296	0.419723	0.44674	0.469023	0.309241	0.260995	0.504576	0.338499	0.556609	0.513075	0.589959
0.566128	0.288948	0.484799	0.265962	0.33975	0.558769	0.170293	0.317395	0.569037	0.392795	0.681009	0.629655	0.655945
0.56738	0.278911	0.485748	0.274081	0.338912	0.559541	0.176884	0.322584	0.571357	0.391401	0.686364	0.639633	0.661738
0.563489	0.30794	0.490492	0.269615	0.341405	0.549387	0.17934	0.314768	0.566008	0.387621	0.681447	0.638057	0.654019
0.500584	0.195004	0.47699	0.271976	0.294941	0.529659	0.286684	0.300362	0.568324	0.413706	0.60122	0.601149	0.609614
0.515018	0.194895	0.479207	0.300207	0.283608	0.532987	0.284549	0.304943	0.573588	0.41453	0.605138	0.603038	0.613509
0.531716	0.196178	0.457625	0.292302	0.280968	0.514198	0.295572	0.29781	0.550539	0.413034	0.586496	0.591936	0.595678
