# Supplementary material for: SIFusion: Lightweight infrared and visible image fusion based on semantic injection
Source: PLoS One. 2024 Nov 6;19(11):e0307236. doi: 10.1371/journal.pone.0307236 (PMC11540218; doi:10.1371/journal.pone.0307236)
Supplement: S1 File — (ZIP) [file pone.0307236.s001.zip › Metric_MSRS.xlsx]

## Sheet: SD
method_name	method_name	method_name	method_name	method_name	method_name	method_name	method_name	method_name	method_name	method_name	method_name	method_name
DenseFuse	FusionGAN	CSF	GANMcC	RFN-Nest	SDNet	FLFuse	TarDAL	U2Fusion	UMF-CMGR	SeAFusion	PSFusion	SIFusion
6.59787	5.85663	6.55867	7.50375	6.68375	5.5623	6.41759	3.60891	5.44927	6.28913	7.37359	7.25572	7.0799
5.77206	5.07532	5.00698	6.97695	5.79373	4.36994	5.0434	2.87814	3.9543	4.8552	6.22414	6.40472	6.09393
5.54788	4.59896	5.13692	6.61607	5.53711	4.12331	5.10015	2.51573	3.84958	5.19256	6.3308	6.53318	6.27667
9.4703	6.2694	8.46618	9.37701	9.49935	6.95922	7.11502	6.78076	7.62951	7.52895	10.1641	10.2584	10.2933
7.77127	6.51061	7.32546	8.61421	7.23787	5.95241	6.21144	4.77235	5.71637	6.1795	9.98269	9.12037	8.42838
8.63589	7.65757	7.93029	9.11926	8.51621	7.3748	7.97607	6.56828	7.89861	7.4986	8.78827	9.30541	9.14966
8.03808	8.08126	7.93974	8.31235	8.11135	7.6846	7.93997	7.64693	8.19478	7.96601	8.30195	8.69527	8.60298
9.03023	5.85246	8.30008	8.34727	8.92193	6.20939	7.26437	5.44206	6.54706	6.75899	10.3482	8.74402	9.98167
9.04978	6.03723	8.73527	9.43239	9.06722	6.02128	7.47151	5.05616	6.40521	6.70722	10.1104	9.18078	10.245
11.1696	7.53271	10.9734	10.7507	11.234	9.16832	10.462	7.82469	10.0067	10.2261	11.2356	11.1501	11.4603
8.76476	5.2338	8.10525	8.01283	8.95707	6.31511	7.58818	6.30581	7.0662	7.12685	9.54702	8.73347	10.2577
5.42307	4.98422	4.90936	6.79128	5.50735	4.11707	4.90807	2.45221	3.63048	4.33852	5.45641	5.54023	5.47741
4.97197	4.47255	4.32459	6.77922	4.95026	3.7024	4.31098	2.45925	3.19201	4.10224	5.56615	5.87295	5.4696
5.05988	5.11661	4.27034	6.80379	5.33238	4.08559	4.99575	2.11566	2.73689	3.87255	5.69153	6.77066	5.71337
4.87093	4.70606	4.25956	5.71882	5.01427	4.07314	4.53311	2.28121	2.91887	3.79678	5.87014	6.68949	5.82008
7.13288	5.56084	6.90221	8.19027	7.1575	5.28802	6.56308	4.28315	5.49006	5.49814	7.66921	7.80603	7.84677
7.36049	5.43933	6.73781	8.00611	7.39819	4.44951	6.13781	2.80784	4.44014	4.49668	8.03868	8.39767	8.07549
6.45853	6.14756	6.33738	7.18269	6.48965	5.66838	6.37399	4.61434	5.42151	5.10293	6.66091	7.15767	6.88109
6.75772	5.7577	6.31961	8.24678	6.84045	5.13755	5.94923	3.59224	4.85338	5.57552	7.69777	7.7921	7.43516
7.76522	6.89391	7.29814	8.64392	7.69756	7.02347	7.218	6.20642	7.06049	7.05887	8.56498	8.80175	8.47154
9.11868	4.80008	7.73265	9.49067	8.8912	6.49511	8.34742	6.80326	8.05242	7.58837	9.96043	9.90528	9.6264
11.34	5.63284	9.84864	7.97798	11.0168	5.35439	7.57171	6.62544	8.98121	7.83665	11.508	11.7833	11.7087
6.75149	5.00941	6.09888	8.92986	7.0073	4.67256	6.06952	2.41155	4.44382	5.08408	7.72441	7.88849	7.64258
5.83459	4.96754	5.37894	7.53501	5.9407	4.47945	5.25119	3.23051	4.24373	4.54716	6.21668	6.42021	6.22967
10.9467	7.38615	10.6875	8.91844	11.3385	7.85335	9.94832	6.49147	9.13547	9.53573	10.6022	10.9012	11.6307
5.2401	5.56364	4.77301	5.5987	5.21229	5.01691	5.38133	3.36618	3.94655	4.04509	6.0458	6.57478	6.09244
7.53639	6.06675	7.27394	8.73549	8.08075	4.87565	6.12254	3.19656	4.80471	4.68193	7.85271	7.96745	7.81054
6.22321	4.99876	5.99538	7.8178	6.35796	4.84169	5.1376	3.1741	4.20169	4.31863	6.71776	7.34445	6.81466
8.29577	4.88949	7.68754	8.88889	8.3455	4.72987	7.57963	2.13997	4.82688	4.612	8.18999	8.1741	8.2012
8.33439	6.72538	7.75451	9.20188	8.14939	7.01752	7.36146	6.04997	6.74294	6.87607	9.17391	9.15217	9.00737

## Sheet: MI
method_name	method_name	method_name	method_name	method_name	method_name	method_name	method_name	method_name	method_name	method_name	method_name	method_name
DenseFuse	FusionGAN	CSF	GANMcC	RFN-Nest	SDNet	FLFuse	TarDAL	U2Fusion	UMF-CMGR	SeAFusion	PSFusion	SIFusion
2.43811	1.67865	2.29575	2.21897	2.32518	1.30479	1.82297	1.03817	1.74082	1.80756	4.36097	2.87846	3.281
2.18501	1.63851	2.06264	2.1534	2.20297	1.46346	1.79685	0.660588	1.30112	1.75307	2.99998	2.35021	3.07184
2.02819	1.62637	1.86439	2.02536	1.96491	1.31817	1.59513	0.650035	1.28756	1.88402	3.19922	2.37111	2.99428
2.59727	1.83197	2.29434	2.57304	2.3463	1.62492	2.04119	1.33289	2.01542	2.06774	4.08617	2.82235	2.93798
2.64003	1.63667	2.35211	2.44833	2.32018	1.307	1.95788	1.63051	1.86719	1.53022	4.49495	3.07478	3.17593
3.037	2.30749	2.77561	2.80932	2.80015	1.90911	2.48299	1.60465	2.41512	2.39894	4.77805	3.06941	3.60746
2.46851	2.47373	2.33573	2.1963	2.37751	1.92798	2.08709	1.52197	2.10657	2.21694	3.43284	2.19265	2.32213
3.03225	2.17869	2.69607	2.87492	2.78003	1.87783	2.43999	1.30295	2.46695	2.34267	4.68952	3.01361	3.52049
3.26048	2.48289	2.98517	3.29616	3.19873	2.26561	2.7174	1.18352	2.64607	2.48853	4.44648	3.07829	4.19819
3.2509	2.70433	3.06017	2.82764	2.96538	2.61193	2.73378	1.54696	2.63648	2.88185	3.8413	3.26826	3.53849
3.5733	2.33015	3.11793	3.43962	3.24295	2.1859	2.97515	1.87318	3.01324	2.77047	5.01389	3.57762	3.97064
2.14987	1.73796	1.99894	2.20934	2.10335	1.58503	1.75868	0.610709	1.26543	1.74403	2.88489	2.60474	2.65015
1.96377	1.45043	1.83929	2.09421	1.92512	1.2971	1.59207	0.704325	1.07711	1.49636	2.73789	2.31365	2.65011
1.71164	1.51468	1.53662	1.96814	1.44288	1.79985	1.68592	0.69545	1.42946	1.43059	2.37239	2.58174	1.76174
1.69072	1.47933	1.48769	1.73747	1.36424	1.83346	1.62046	0.814897	1.47049	1.46098	2.39389	2.59723	1.73217
2.42973	1.84068	2.31462	2.60525	2.39322	1.86445	2.08842	0.952879	1.92368	1.522	3.23439	2.62912	3.114
2.53117	1.84605	2.3564	2.58808	2.43149	1.69307	2.03233	1.31775	1.72336	1.65456	3.80334	3.24439	3.1807
2.34853	2.05741	2.18675	2.26407	2.2098	2.08053	2.15033	1.2459	1.93565	1.8795	3.11521	2.77875	2.65614
2.44206	1.67262	2.26227	2.41138	2.30501	1.32457	1.87077	1.03552	1.54906	1.78639	3.84176	2.82385	3.15918
2.69682	1.93964	2.37074	2.33701	2.30741	1.51906	1.94519	1.45053	2.03464	1.94122	4.61988	3.05859	3.17688
4.19717	1.86975	3.59549	3.72527	3.70316	2.44883	3.41093	1.80282	3.45486	3.01439	6.06652	4.05778	4.18992
2.7624	2.02324	2.32158	2.60345	2.46643	1.65988	2.21511	1.31452	2.29244	2.18556	4.46083	2.7165	3.02666
2.44518	1.87412	2.35603	2.59393	2.4403	1.55398	2.01375	0.598391	1.74642	1.67607	3.82926	2.70471	3.44628
1.98622	1.75098	1.81577	2.121	1.85911	1.51562	1.68761	1.02483	1.49306	1.8931	3.07758	2.69276	2.48716
3.2937	2.716	3.12548	3.29755	3.12223	2.61739	2.94279	1.86355	2.91326	2.84612	4.18415	3.35902	3.8134
2.38065	1.8671	2.02465	2.09092	1.75155	2.52757	2.40186	0.766355	2.08151	1.36028	3.18444	3.46407	2.11439
2.63553	2.16499	2.44094	2.71831	2.52784	2.04905	2.27632	0.843094	1.97197	1.49671	3.58632	3.18701	3.20415
2.3145	1.9915	2.19275	2.62657	2.25863	2.02704	2.09762	1.04636	1.78711	1.55784	3.13109	2.90341	2.7726
2.72462	1.76711	2.48262	2.53228	2.50118	1.4641	2.27709	1.09433	1.71585	1.7648	3.90675	3.04254	3.00903
3.07539	2.13267	2.77419	2.77374	2.8135	1.77125	2.35716	2.04976	2.28399	2.24221	4.59174	3.244	3.43845

## Sheet: VIF
method_name	method_name	method_name	method_name	method_name	method_name	method_name	method_name	method_name	method_name	method_name	method_name	method_name
DenseFuse	FusionGAN	CSF	GANMcC	RFN-Nest	SDNet	FLFuse	TarDAL	U2Fusion	UMF-CMGR	SeAFusion	PSFusion	SIFusion
0.696438	0.415414	0.613106	0.635016	0.6807	0.380416	0.48885	0.166428	0.407894	0.407375	0.919581	0.941611	0.841241
0.694734	0.350656	0.498603	0.598275	0.651472	0.259501	0.332572	0.125403	0.209966	0.186895	0.823653	1.04649	0.767144
0.69746	0.34432	0.520453	0.726468	0.583902	0.267478	0.358448	0.117387	0.224517	0.194216	0.845437	1.03332	0.766576
0.581875	0.440523	0.56364	0.499758	0.567227	0.461212	0.460822	0.360346	0.466401	0.513314	0.911473	0.861416	0.729599
0.655186	0.445379	0.606782	0.577256	0.640576	0.387154	0.405654	0.23106	0.400012	0.41574	0.927613	0.93002	0.822116
0.81055	0.739283	0.742466	0.719607	0.789199	0.585756	0.673122	0.352435	0.644738	0.65229	1.04053	1.01995	0.937908
0.591174	0.586124	0.574169	0.575821	0.587188	0.552329	0.555387	0.408789	0.570865	0.550413	0.787592	0.75334	0.64652
0.71907	0.479248	0.642257	0.559757	0.673442	0.406748	0.506187	0.251057	0.468096	0.480821	0.991702	0.945252	0.856135
0.716636	0.450699	0.61909	0.547779	0.609832	0.434291	0.492266	0.253128	0.434947	0.450039	0.948908	0.999667	0.843091
0.77779	0.454592	0.740973	0.477432	0.750866	0.640384	0.594036	0.454642	0.622894	0.629166	1.00333	1.14634	0.947647
0.695907	0.436944	0.626639	0.511944	0.637196	0.403901	0.498682	0.280741	0.499323	0.500445	0.995842	0.966668	0.887541
0.851441	0.354779	0.610266	0.530676	0.750126	0.268118	0.307219	0.12947	0.203987	0.184751	0.914254	1.16677	0.815023
0.790364	0.352617	0.559903	0.782621	0.706295	0.240703	0.315779	0.137317	0.192097	0.160195	0.926648	1.15193	0.863812
0.740492	0.562357	0.575252	0.597285	0.64233	0.433944	0.583689	0.122721	0.255994	0.242863	0.905718	1.21739	0.742012
0.75233	0.574306	0.616494	0.753223	0.689238	0.47197	0.572512	0.154767	0.284047	0.246111	0.947067	1.20737	0.7702
0.739024	0.506619	0.613087	0.741465	0.610785	0.401054	0.445226	0.207531	0.337605	0.370641	0.898068	1.09168	0.786529
0.804752	0.647864	0.652249	0.73232	0.675578	0.509839	0.603704	0.158526	0.391883	0.400806	1.16966	1.35768	1.00247
0.812893	0.656104	0.702669	0.771196	0.739996	0.571804	0.658487	0.300608	0.48072	0.481468	1.04816	1.2004	0.954995
0.712416	0.385693	0.58335	0.661186	0.664926	0.329014	0.413132	0.17236	0.314035	0.295247	0.941886	1.0444	0.84971
0.665901	0.407454	0.596129	0.570273	0.625922	0.423436	0.454201	0.313526	0.52309	0.526657	0.966259	0.948095	0.868626
0.736065	0.324153	0.604989	0.562016	0.636087	0.367124	0.48756	0.32958	0.555375	0.50597	1.03339	0.962208	0.842613
0.619599	0.54226	0.593632	0.430033	0.612844	0.457644	0.462298	0.410906	0.534418	0.511626	0.96427	0.919575	0.842342
0.606695	0.376193	0.477305	0.606128	0.584919	0.263424	0.335566	0.127019	0.259511	0.289701	0.844012	0.922726	0.795072
0.832522	0.388701	0.545894	0.879425	0.673993	0.283863	0.37863	0.147356	0.255623	0.235598	1.03994	1.26158	0.848233
0.61924	0.310677	0.598833	0.347019	0.562807	0.433933	0.468441	0.293178	0.491647	0.474676	0.903363	0.93327	0.79869
0.80757	0.572106	0.611392	0.72464	0.711261	0.539788	0.616483	0.208922	0.327845	0.272097	0.996039	1.21819	0.820162
0.840738	0.645906	0.708441	0.806927	0.774813	0.506623	0.553435	0.193944	0.369659	0.36832	1.11225	1.3055	0.947092
0.769619	0.539109	0.660811	0.739503	0.67257	0.524165	0.532149	0.189899	0.363465	0.339645	0.989614	1.23871	0.858767
1.00167	0.337438	0.754027	0.651859	0.912027	0.271151	0.429613	0.0895939	0.228612	0.223915	1.01308	1.21962	0.895232
0.612247	0.385199	0.541562	0.533113	0.566817	0.370042	0.389017	0.255661	0.386483	0.397038	0.900807	0.901481	0.771531

## Sheet: SCD
method_name	method_name	method_name	method_name	method_name	method_name	method_name	method_name	method_name	method_name	method_name	method_name	method_name
DenseFuse	FusionGAN	CSF	GANMcC	RFN-Nest	SDNet	FLFuse	TarDAL	U2Fusion	UMF-CMGR	SeAFusion	PSFusion	SIFusion
1.77975	1.10443	1.5953	1.58859	1.76788	1.26717	1.45909	0.911074	1.31403	1.26869	1.85734	1.92585	1.91008
1.45151	1.11354	1.21405	1.74837	1.61361	0.813742	1.00683	0.496704	0.667885	0.526773	1.86797	1.92555	1.93554
1.34821	0.881429	1.17634	1.47568	1.21903	0.890348	1.10416	0.524952	0.822365	0.601826	1.83657	1.85423	1.85696
1.43085	0.885935	1.45177	1.30038	1.41438	1.14866	0.928453	0.994032	1.08189	1.39264	1.66058	1.82664	1.82189
1.72792	1.32992	1.64502	1.70159	1.70872	1.3865	1.1954	1.20586	1.28173	1.43611	1.81368	1.91874	1.9244
1.53459	1.18391	1.52658	1.43368	1.52715	1.1957	1.30824	1.05203	1.32542	1.39893	1.67496	1.8379	1.79763
1.3864	0.572469	1.47676	1.28426	1.39478	1.10518	1.02057	1.11625	1.25497	1.41403	1.48589	1.72861	1.68357
1.74169	1.40361	1.68655	1.61982	1.68913	1.35206	1.46003	1.26551	1.38199	1.47633	1.91093	1.90967	1.90513
1.38606	0.982399	1.34537	1.33325	1.32927	0.987932	1.05394	0.761401	0.904409	1.06711	1.7238	1.74138	1.75433
1.3619	0.0106791	1.27473	0.73479	1.43915	0.701706	0.748523	0.376563	0.808911	1.03496	1.66704	1.74654	1.86251
1.61215	1.46853	1.5715	1.55307	1.53375	1.39815	1.48115	1.37678	1.44661	1.50223	1.89909	1.89456	1.86857
1.86886	1.32436	1.63205	1.86152	1.92425	1.13632	1.11636	0.584083	0.77498	0.49606	1.92046	1.93284	1.92958
1.40306	1.22387	1.17564	1.73924	1.44003	0.883621	0.949754	0.589996	0.670261	0.523808	1.88327	1.90614	1.90063
1.52566	1.24801	1.36145	1.73873	1.52698	1.04288	1.32062	0.76751	0.905054	0.605518	1.8421	1.84778	1.83666
1.50398	1.13682	1.32994	1.68426	1.47631	1.07984	1.09197	0.881047	0.890381	0.735435	1.86202	1.86274	1.85097
1.16126	0.542438	1.10236	1.23544	1.07539	0.647178	0.689111	0.514456	0.631718	0.72814	1.69273	1.7557	1.75601
1.51165	1.41273	1.37223	1.6405	1.44097	1.14534	1.34895	0.896503	1.06194	0.844712	1.891	1.87982	1.88884
1.24431	0.573857	1.2634	1.31419	1.19904	0.904668	0.944708	0.830148	0.819556	1.03253	1.80588	1.84468	1.84682
1.35677	1.05344	1.17889	1.42114	1.32243	0.88774	1.05402	0.619525	0.858495	0.760491	1.8379	1.90215	1.84603
1.30033	0.916845	1.33304	1.19162	1.30147	1.05207	1.09557	0.95484	1.16597	1.35244	1.57002	1.74334	1.70719
1.03128	0.521192	1.1397	0.864476	1.04226	0.842359	0.860163	0.59986	0.915435	0.989823	1.33001	1.27626	1.36166
1.56704	1.39598	1.56506	1.47376	1.57063	1.37165	1.33016	1.28776	1.42138	1.52611	1.78305	1.83777	1.85318
1.36189	0.947298	1.14688	1.55043	1.45003	0.841084	1.11206	0.394067	0.819554	0.556267	1.79204	1.9032	1.82106
1.29424	1.01245	1.12202	1.54205	1.32093	0.861373	1.00863	0.610105	0.816831	0.717426	1.86025	1.90319	1.84182
1.47222	0.994602	1.43519	1.14699	1.35399	1.08627	1.27613	0.971791	1.19438	1.32521	1.79246	1.85365	1.87308
1.35615	1.05639	1.26183	1.54018	1.41238	1.20438	1.13844	0.941896	1.06646	1.03016	1.90944	1.81517	1.88049
1.5551	1.51843	1.40045	1.80563	1.67576	1.06785	1.17847	0.799272	0.881249	0.751487	1.93959	1.89671	1.92499
1.37441	0.775997	1.26769	1.57461	1.32701	0.854837	0.714981	0.684184	0.633423	0.5673	1.80153	1.82717	1.84783
1.9604	1.05979	1.48482	1.50814	1.93898	0.913466	1.30149	0.404445	0.863751	0.330202	1.85258	1.88593	1.7582
1.39328	0.922528	1.38342	1.25903	1.39869	1.07557	1.02683	0.928345	1.00964	1.23042	1.62072	1.75981	1.71565

## Sheet: EN
method_name	method_name	method_name	method_name	method_name	method_name	method_name	method_name	method_name	method_name	method_name	method_name	method_name
DenseFuse	FusionGAN	CSF	GANMcC	RFN-Nest	SDNet	FLFuse	TarDAL	U2Fusion	UMF-CMGR	SeAFusion	PSFusion	SIFusion
6.22525	5.24989	5.90913	6.14216	6.21335	4.97603	5.59093	3.19587	4.86911	5.3018	6.59677	6.7807	6.55317
5.13402	5.00754	4.40465	5.68093	5.13026	4.14398	4.71686	2.2871	3.093	5.03361	5.56073	5.722	5.59169
5.07291	4.82775	4.43461	5.45	4.83449	4.20513	4.72686	2.38063	3.32826	5.00454	5.77788	5.91424	5.75596
6.823	5.93817	6.73844	6.50222	6.7883	6.25017	6.00119	4.9736	6.10429	6.56604	7.42033	7.65559	7.44118
6.50437	5.86104	6.29664	6.44239	6.46215	5.37505	5.55188	4.04238	5.23557	5.61729	7.07175	7.19723	6.95941
6.82836	6.18143	6.7489	6.55826	6.83572	5.90142	6.29618	4.77601	6.25999	6.3032	7.19606	7.41373	7.28139
6.70025	6.43933	6.73508	6.66849	6.71489	6.28823	6.24636	5.66348	6.58736	6.51175	7.1401	7.31128	7.13884
6.71903	5.63569	6.62511	6.2191	6.69613	5.53138	6.0031	3.60898	5.72543	6.02035	7.09914	7.28442	7.11609
6.58655	5.6433	6.3567	6.27837	6.43806	5.65577	6.05823	3.51666	5.60499	6.06938	7.22277	7.23767	7.16435
6.93358	5.81871	6.80896	5.95367	6.95174	6.29224	6.25851	5.33816	6.1767	6.63936	7.34659	7.55978	7.43662
6.53233	5.5652	6.43815	6.05016	6.39623	5.62744	6.04709	4.06974	5.86414	6.16581	7.12823	7.36308	7.13555
5.16147	5.08773	4.31383	5.58525	5.16383	4.12998	4.46082	1.9252	2.74826	4.70819	5.20325	5.40686	5.18934
4.83569	4.89131	4.07161	5.53167	4.76192	3.9315	4.39754	2.2475	2.73508	4.77161	5.31006	5.54131	5.30208
5.04199	5.16201	4.49094	5.48818	4.9635	4.59472	5.07204	2.00575	3.57453	4.77815	5.50709	5.9042	5.51581
4.89544	5.0524	4.2823	5.35008	4.75075	4.58058	4.84029	1.96313	3.47998	4.82547	5.46065	5.85761	5.39374
6.15309	5.63529	5.75827	6.36807	6.00729	5.22792	5.66536	3.22529	4.73653	5.4697	6.72443	6.81609	6.70187
5.78489	5.56817	5.36036	5.85808	5.67342	4.91407	5.48959	2.79997	4.39062	5.05797	6.48077	6.63919	6.46018
5.85424	5.74438	5.50619	6.17745	5.755	5.31568	5.63891	3.184	4.56079	5.44782	6.31503	6.55281	6.38675
5.8817	5.24299	5.2836	6.15099	5.76195	4.7219	5.2597	3.14492	4.04724	5.37979	6.47619	6.52336	6.41457
6.58956	5.78496	6.53112	6.39789	6.53308	5.84459	5.99287	4.66406	5.92877	6.28869	7.27663	7.45428	7.26067
7.11785	5.02452	6.82492	6.61467	6.96102	5.68676	6.48754	4.97004	6.43963	6.46298	7.72281	7.73403	7.53888
6.3067	5.47024	6.21626	5.5591	6.3057	5.51099	5.58546	5.09714	6.0049	6.02148	7.06185	7.32649	7.04546
5.77201	4.9735	5.24114	6.13915	5.81481	4.63758	5.28218	2.62878	4.05509	4.99964	6.2305	6.31169	6.18537
5.1701	5.09228	4.36034	5.91255	5.01913	4.45095	4.76862	2.53616	3.3796	5.0635	5.69045	5.87149	5.62502
6.40218	5.44244	6.33321	5.57197	6.18733	5.84356	6.11291	4.63021	5.9239	6.26287	7.11653	7.20605	6.96307
5.0491	5.38871	4.38845	5.43694	4.86786	5.00778	5.24512	1.87623	3.85334	4.66788	5.76104	6.05639	5.73875
5.86227	5.91205	5.49745	6.05978	5.98947	5.0774	5.44652	2.51643	4.37789	4.99938	6.43912	6.63388	6.46454
5.69497	5.35424	5.33634	5.9733	5.59786	5.0419	5.14495	2.72168	4.25977	4.96402	6.19894	6.50221	6.26164
6.19479	4.9294	5.36509	5.83338	6.03367	4.53719	5.43009	2.41929	3.69257	4.83113	5.97777	6.02215	5.92707
6.84767	5.96772	6.64954	6.65738	6.81429	5.83778	6.07881	4.68885	5.56793	6.26409	7.32997	7.45071	7.36432

## Sheet: Qabf
method_name	method_name	method_name	method_name	method_name	method_name	method_name	method_name	method_name	method_name	method_name	method_name	method_name
DenseFuse	FusionGAN	CSF	GANMcC	RFN-Nest	SDNet	FLFuse	TarDAL	U2Fusion	UMF-CMGR	SeAFusion	PSFusion	SIFusion
0.488144	0.142135	0.375998	0.279591	0.450551	0.323596	0.276848	0.116735	0.327119	0.266062	0.617096	0.609443	0.594611
0.398597	0.215618	0.249	0.416489	0.346876	0.298971	0.316258	0.096604	0.188869	0.234338	0.591312	0.609983	0.532299
0.349075	0.151229	0.22144	0.306239	0.215663	0.292117	0.3029	0.0851011	0.200352	0.21621	0.595824	0.60962	0.542255
0.393989	0.108605	0.349714	0.176779	0.285077	0.412096	0.171383	0.218219	0.323978	0.316617	0.668803	0.664962	0.647191
0.523289	0.185861	0.417467	0.310784	0.400319	0.39996	0.209603	0.161638	0.311372	0.313708	0.663797	0.669243	0.651824
0.504713	0.210378	0.427129	0.319345	0.416136	0.384574	0.263549	0.206079	0.437356	0.33188	0.654951	0.650166	0.630742
0.35752	0.18283	0.354347	0.267709	0.270347	0.400989	0.341278	0.228886	0.423217	0.355136	0.510478	0.536597	0.471386
0.519029	0.12406	0.454249	0.1833	0.426161	0.325588	0.238437	0.15608	0.342228	0.299123	0.647891	0.655584	0.627651
0.393363	0.140289	0.334705	0.253829	0.241615	0.3532	0.329604	0.152154	0.320031	0.33328	0.57888	0.608254	0.513799
0.479581	0.0963162	0.445746	0.165709	0.263316	0.461348	0.425746	0.155281	0.418978	0.437016	0.59867	0.660819	0.449499
0.410421	0.117625	0.329133	0.140378	0.252412	0.314209	0.238381	0.182257	0.343944	0.291631	0.67125	0.674786	0.66403
0.574476	0.248896	0.406573	0.480152	0.429961	0.419428	0.36509	0.111213	0.227923	0.246957	0.649355	0.669277	0.531114
0.414096	0.213737	0.245515	0.43571	0.32571	0.284205	0.280828	0.0847024	0.154146	0.218988	0.628282	0.643069	0.548727
0.428579	0.133849	0.222528	0.357492	0.171509	0.372551	0.562658	0.061992	0.175819	0.175732	0.649093	0.682689	0.328044
0.434167	0.123583	0.198977	0.338493	0.165232	0.374916	0.551909	0.0682733	0.152498	0.173107	0.671719	0.698611	0.33733
0.343509	0.135247	0.26514	0.300578	0.180557	0.35961	0.400092	0.139339	0.259115	0.300026	0.539371	0.588566	0.440715
0.364905	0.204693	0.250813	0.296428	0.216046	0.358829	0.411129	0.0879008	0.254777	0.228951	0.640811	0.642327	0.520053
0.375231	0.140295	0.321782	0.333102	0.235387	0.399078	0.351235	0.155386	0.288109	0.313516	0.649806	0.660915	0.540104
0.456342	0.138249	0.278694	0.351207	0.336014	0.282808	0.226474	0.106117	0.214624	0.225248	0.667489	0.670352	0.628415
0.448314	0.0971788	0.372158	0.196613	0.291899	0.438375	0.132771	0.223482	0.450859	0.323006	0.744271	0.746564	0.744128
0.397433	0.154499	0.327234	0.287828	0.266217	0.330892	0.322061	0.133825	0.378631	0.315042	0.53872	0.574132	0.545739
0.354002	0.127146	0.334304	0.14676	0.276918	0.349628	0.193012	0.153598	0.329809	0.288317	0.643935	0.640998	0.618509
0.414209	0.146938	0.285454	0.36931	0.363194	0.318268	0.298056	0.096313	0.268049	0.260064	0.565935	0.575641	0.54608
0.427154	0.131354	0.249758	0.428469	0.33565	0.295118	0.263485	0.0969794	0.185565	0.219076	0.661947	0.668484	0.547924
0.383263	0.107268	0.356942	0.112959	0.157125	0.415603	0.432359	0.187407	0.390674	0.431382	0.580099	0.648351	0.486817
0.434608	0.143777	0.210373	0.371751	0.155078	0.474824	0.626755	0.105823	0.218862	0.20311	0.722956	0.737139	0.3767
0.389258	0.248565	0.279451	0.388839	0.274075	0.373791	0.397097	0.0930005	0.196689	0.245809	0.644256	0.659568	0.502492
0.370604	0.140691	0.275142	0.347658	0.206307	0.348241	0.350289	0.0914804	0.203357	0.215168	0.597074	0.622076	0.455463
0.536729	0.138826	0.44454	0.382943	0.488608	0.333184	0.292177	0.0671579	0.245294	0.205778	0.619379	0.637034	0.557734
0.485887	0.122655	0.377563	0.293568	0.336261	0.40153	0.185003	0.187746	0.302883	0.308076	0.680983	0.686738	0.675774
