# Supplementary material for: SIFusion: Lightweight infrared and visible image fusion based on semantic injection
Source: PLoS One. 2024 Nov 6;19(11):e0307236. doi: 10.1371/journal.pone.0307236 (PMC11540218; doi:10.1371/journal.pone.0307236)
Supplement: S1 File — (ZIP) [file pone.0307236.s001.zip › Metric_TNO.xlsx]

## Sheet: SD
method_name	method_name	method_name	method_name	method_name	method_name	method_name	method_name	method_name	method_name	method_name	method_name	method_name
DenseFuse	FusionGAN	CSF	GANMcC	RFN-Nest	SDNet	FLFuse	TarDAL	U2Fusion	UMF-CMGR	SeAFusion	PSFusion	SIFusion
8.45631	8.26837	7.91189	8.38003	8.48061	8.10682	8.52529	9.16761	8.4735	8.14436	8.89775	9.41653	9.446
10.6107	8.08928	10.0342	9.38501	10.6673	9.43194	10.077	9.87924	10.146	10.0756	10.8527	10.9538	11.9074
9.86964	7.6323	9.31656	9.07746	9.9981	9.09289	9.70834	9.43787	9.14332	9.10066	9.92135	10.4444	11.0688
9.18355	7.04954	9.12555	8.94846	9.32373	7.55964	8.65659	8.9713	7.84764	8.0547	8.2974	9.61054	10.2015
8.83495	8.02015	8.55372	9.22247	8.88577	8.96879	9.08123	9.62324	8.897	8.23563	9.19734	8.67872	9.03901
8.37026	7.24989	8.09785	8.02251	8.68895	8.36711	7.77853	9.21801	8.19619	7.33022	8.1065	8.55933	8.78638
8.65429	8.87391	8.32736	9.33501	8.56682	7.64016	7.99972	8.93014	8.95652	8.26524	10.6234	9.75892	10.8487
8.57479	7.18182	8.21983	9.24643	8.72467	7.25113	8.18394	6.03863	7.3188	7.27907	8.81209	8.80607	9.18026
10.7553	9.15771	10.2053	9.86909	10.795	10.942	11.5052	11.4019	10.8891	10.8043	11.5143	10.3298	11.0412
10.6095	8.82284	10.1124	9.54273	10.7301	10.8777	11.3419	11.1355	10.5113	10.8515	11.4927	10.2944	11.1043
9.34255	8.95422	9.25537	9.76194	9.53628	8.68131	8.92477	9.28798	9.51374	8.94556	8.98452	9.60477	9.80421
8.58567	7.32992	8.41708	8.6604	8.58109	8.48953	8.6905	9.01029	8.51744	8.26872	8.57668	8.47446	8.59606
8.34217	8.28513	8.01712	7.77966	8.68469	8.71761	8.08323	9.11826	6.8592	6.50913	8.68427	9.16003	8.76364
9.56999	8.70787	9.62376	10.0391	9.64795	8.73034	9.15228	7.82819	9.16667	8.83802	9.62263	9.89532	10.6611
8.73053	8.70773	8.67565	8.84785	8.75549	8.63372	9.0788	8.9026	8.73345	8.64516	9.18947	9.08308	9.20647
8.02821	6.44412	8.30334	8.28206	8.34907	7.40634	7.29849	9.22731	8.47813	8.01276	7.73305	8.37664	8.80314
9.1537	8.07031	9.01777	9.05541	9.22359	8.09411	9.14789	8.81257	9.12868	9.04976	9.00211	9.62193	9.22149
8.19119	6.56923	8.18315	8.47019	8.43399	6.98643	7.53604	8.6747	8.50136	8.04602	7.74186	8.61087	9.01731
9.7873	10.499	9.34453	9.58524	10.0311	10.8664	10.81	10.5693	10.2431	10.4387	10.2597	9.6627	10.1469
10.0411	10.7027	9.7239	9.58053	9.97867	9.74874	9.98223	10.3438	9.92499	10.263	10.6747	10.1342	10.5904
9.35038	7.72964	9.32635	9.28776	9.63458	8.40268	9.15062	8.90741	8.94374	8.94083	9.61973	10.2504	10.7466
11.3932	11.4464	10.5081	10.061	11.4169	11.6745	11.675	11.0942	11.302	11.3947	11.1972	11.049	11.0136
10.5856	10.9761	10.0082	9.8202	10.7703	10.2542	10.5674	9.68198	10.1317	9.84201	10.439	10.0486	10.0414
9.96149	10.5663	9.52245	9.471	10.0345	9.15927	9.73626	9.71245	9.47156	9.05528	9.94266	9.58213	10.1148
9.98001	11.2088	9.22053	9.45286	10.125	9.98341	9.45704	10.0847	9.46877	9.02851	10.2559	9.77632	10.2281
10.2599	10.988	9.7715	9.70425	10.3265	10.9324	10.8318	10.6839	10.0568	10.6119	10.9921	10.0566	10.3473
10.9464	10.6752	10.0542	9.53235	10.7086	11.6974	11.7552	10.8987	10.8471	11.0756	11.1627	10.255	10.0916
7.49138	7.86656	6.89107	7.22928	7.4731	10.0514	8.74062	9.734	7.10546	6.55217	8.92473	7.2513	7.5469
8.1285	8.68065	8.1936	8.19818	8.61886	11.9546	10.309	10.0274	7.98105	7.85813	9.00963	8.09616	8.11349
8.63397	9.17327	9.47962	9.11258	9.12993	10.7308	10.2027	11.5428	9.39351	9.57578	9.91285	9.60813	9.9347
8.09619	8.03377	6.79646	7.26461	8.17162	7.97019	7.7445	8.74339	6.62288	6.21575	8.5707	8.35133	8.42211
8.57524	9.23389	8.35967	9.94203	8.67422	8.6289	8.61247	8.33359	8.74617	8.62021	9.07161	8.73654	9.31523
10.0008	11.0475	9.46019	9.25036	10.2087	10.207	10.2479	9.46357	9.23913	9.08482	10.2006	10.4367	9.72775
10.1212	9.06775	10.2175	9.81448	10.2461	9.20208	9.80705	9.69869	7.3687	7.83073	10.2637	9.73883	2.95461
8.41601	8.79202	8.43268	8.60592	8.36224	8.94748	9.01872	9.28009	8.4662	7.93149	9.44454	8.57809	8.87789
8.9125	6.33223	8.85209	8.42518	9.15536	8.56464	8.38897	8.59712	7.17421	7.33376	8.92981	8.37076	8.14812
8.04208	7.80053	7.38761	8.61755	8.04022	6.31294	7.27933	7.13932	5.91401	5.75266	8.24347	7.16253	6.93921
9.26382	7.35857	9.12849	9.53752	9.45221	7.50778	8.7691	7.62022	8.67351	8.79199	9.35869	10.19	10.8627
9.45012	9.11201	9.66501	9.42005	9.47357	9.28944	9.35653	9.60263	8.9978	9.51456	10.3873	10.4528	10.535
9.96902	7.80659	9.55224	9.76339	9.99024	8.87555	9.613	10.0108	10.0738	9.74465	10.2556	10.5389	10.8828
9.7618	8.58527	9.76846	9.51945	9.87051	8.58457	8.73349	9.91814	10.0507	9.83192	9.61051	9.80624	9.5388
7.15126	7.1935	6.85827	7.11417	7.10567	7.40893	7.48011	6.92077	6.44753	6.01209	7.9317	8.15616	7.80397

## Sheet: MI
method_name	method_name	method_name	method_name	method_name	method_name	method_name	method_name	method_name	method_name	method_name	method_name	method_name
DenseFuse	FusionGAN	CSF	GANMcC	RFN-Nest	SDNet	FLFuse	TarDAL	U2Fusion	UMF-CMGR	SeAFusion	PSFusion	SIFusion
2.15893	1.95481	1.94632	1.88697	1.7466	1.3377	1.40782	1.32729	1.388	2.13305	2.56685	2.11453	1.59311
1.92939	1.9074	1.73579	1.85607	1.54777	1.24133	1.39053	0.916963	1.35808	1.87006	2.88742	2.04133	1.56347
2.45283	2.2442	2.43743	2.41476	2.22118	1.5173	1.90999	1.30468	1.78035	2.72661	2.86108	2.59864	1.85497
2.23468	1.68268	2.24984	2.23534	2.16012	0.976395	1.51315	0.720252	1.42789	2.21817	2.00394	2.66836	2.30055
2.85273	1.93637	2.25439	2.56794	2.59546	1.39235	2.07373	1.21902	1.92642	2.66656	2.60529	3.12178	2.32903
1.17326	1.24828	1.00858	1.36873	1.19569	0.895241	0.865969	0.513173	0.886023	0.981733	1.86743	1.56988	1.54472
3.17545	2.48238	2.44215	2.49279	2.70506	2.40692	2.87339	1.57152	2.57461	2.40506	3.29955	2.25472	2.2997
4.31185	2.84104	3.9692	3.74688	3.70051	2.88371	3.88946	1.38973	3.13951	2.6456	4.47177	4.52669	3.75472
1.90336	1.5649	1.53582	1.72203	1.62347	2.21789	2.184	1.81376	1.64271	1.99411	2.65482	1.56245	1.77346
1.9299	1.66904	1.62607	1.91872	1.62236	2.36472	2.19517	1.53168	1.62349	1.94878	2.39978	1.73944	1.99979
2.32566	2.38032	2.59245	1.97252	2.41292	2.06636	2.10809	1.92708	1.97685	2.45669	2.51831	2.7663	2.05185
2.71426	2.37121	2.60113	2.63652	2.61318	2.23482	2.60823	1.8362	2.36074	2.66489	3.52493	2.81938	2.31055
0.692562	1.23886	0.649875	0.750964	0.653619	1.03067	0.791997	0.537143	0.57707	0.62339	1.32404	1.07362	0.972738
3.36595	3.21755	3.05196	3.02498	2.95921	3.29114	3.34266	1.55446	2.95473	2.90943	3.65307	3.32053	3.03765
2.15266	2.51735	1.88164	2.12863	2.08886	1.98653	1.79667	1.12865	1.70045	1.89787	2.8208	2.17096	2.55532
2.14949	1.74681	2.2913	2.1887	2.12468	1.44478	1.53246	0.835914	1.72364	1.97562	2.21544	2.39732	2.30023
2.29074	2.87521	1.98541	2.44884	2.21839	2.23971	2.03133	1.27956	1.82158	1.91774	2.99086	2.34768	2.44326
2.17114	1.95748	2.03762	2.13341	2.10187	1.47974	1.69934	0.979481	1.93134	2.15966	2.40251	2.59211	2.48482
2.96566	3.09488	2.52211	2.86145	2.86874	3.81758	3.47356	2.60883	2.52652	3.35599	3.35329	2.5854	2.61478
2.72373	2.73222	2.39773	2.60623	2.65575	3.05787	2.65872	2.14549	2.33371	2.70201	3.07128	2.64284	2.7184
1.57587	1.68742	1.59456	1.58988	1.44797	1.21606	1.26389	1.04145	1.28005	1.67596	2.12747	2.37913	1.42215
2.67166	2.78218	2.40295	2.52116	2.57433	3.4169	2.81512	2.51138	2.32202	2.69102	3.30332	2.20802	2.2934
2.02382	2.58135	1.90203	2.45623	1.89052	3.25739	2.54909	2.19485	1.7771	2.32225	2.98247	2.05832	1.87603
2.34269	2.87451	2.36322	2.67907	2.24967	2.8085	2.406	2.30636	2.03932	2.52515	2.93722	2.56312	2.3128
2.105	2.54997	1.65321	2.09025	1.86391	2.98156	2.43074	2.09117	1.71778	2.15862	3.31694	2.14481	2.13605
2.782	3.02654	2.46163	2.84053	2.71051	3.84795	3.20224	2.59047	2.48159	3.26545	3.40847	2.79105	2.54605
2.287	2.57781	2.18561	2.3763	2.29298	2.72257	2.13226	2.12975	1.84551	2.17322	2.61892	1.80096	2.12952
2.01311	3.07531	1.789	2.5905	2.10023	3.13047	2.36243	1.70967	1.62238	2.00761	3.41113	1.97889	2.66068
1.37806	2.58786	1.71539	1.92671	1.6418	2.77231	2.37669	1.62046	1.82147	1.95483	2.65674	1.13916	1.43315
1.82205	2.32959	1.84294	2.72015	1.90423	2.10662	1.95521	1.71774	1.74339	1.88	1.86586	1.55388	1.18183
1.65388	2.28798	1.18823	1.65477	1.49394	1.86333	1.29318	0.83252	1.2449	1.30022	2.82585	1.92439	1.98091
4.45101	3.77588	3.80651	3.53486	3.84244	4.08893	4.34779	2.04993	3.77788	4.25729	3.81529	3.29281	3.2979
2.04912	2.70354	1.73814	2.3554	1.86882	3.56376	2.68818	2.20781	1.80239	2.35429	3.58592	2.60115	1.95551
1.53778	1.79478	1.58581	1.76751	1.54838	1.5068	1.46974	1.37762	1.25977	1.41177	1.43264	1.45535	0.372475
1.69617	2.4401	1.63455	2.00478	1.69901	1.91557	1.76184	1.33133	1.45983	1.61107	2.30786	2.00816	1.90302
1.71722	1.48145	1.6862	2.02264	1.68495	1.63427	1.63984	0.838104	1.53047	1.78792	2.45725	1.8493	1.39866
3.35919	2.19281	1.72792	2.1018	2.06631	1.89096	2.05909	1.05142	1.75201	1.98046	2.9424	1.86918	1.75966
2.03827	2.14373	2.052	2.14043	1.91226	1.76308	1.84078	1.36436	1.67175	2.19192	2.71289	2.98297	1.82788
1.93001	1.92391	1.72852	1.66428	1.56561	1.45956	1.33546	1.32972	1.29769	1.89236	2.35454	1.94184	1.39462
2.4332	1.90263	2.02693	2.30754	1.93622	1.69006	1.93957	1.25945	1.83137	2.16565	3.16568	2.12303	1.77446
2.61826	2.97424	2.36452	2.68215	2.66782	2.48775	3.02631	2.08858	2.58732	2.8815	3.61604	2.60256	2.59981
2.52034	2.72309	2.20185	2.48682	2.19606	2.93733	2.84501	1.10621	2.14693	2.24721	3.86876	2.76307	2.76974

## Sheet: VIF
method_name	method_name	method_name	method_name	method_name	method_name	method_name	method_name	method_name	method_name	method_name	method_name	method_name
DenseFuse	FusionGAN	CSF	GANMcC	RFN-Nest	SDNet	FLFuse	TarDAL	U2Fusion	UMF-CMGR	SeAFusion	PSFusion	SIFusion
0.619516	0.612825	0.656248	0.518383	0.607538	0.596151	0.645473	0.726255	0.567947	0.632492	0.835791	0.875688	0.572447
0.653806	0.61444	0.709593	0.512796	0.654835	0.683805	0.705012	0.577989	0.598164	0.675976	0.884075	0.855965	0.448525
0.788509	0.63295	0.871502	0.576288	0.789279	0.692186	0.752397	0.845851	0.637868	0.768845	0.939113	0.988226	0.494212
0.999847	0.810625	0.974906	0.868841	1.0245	0.802668	1.00711	0.971761	0.782146	0.848423	1.09861	1.28432	0.812783
0.73745	0.684684	0.643011	0.614467	0.771791	0.528748	0.650145	0.610939	0.567523	0.677582	0.921794	0.868278	0.624693
0.553015	0.448237	0.530073	0.458185	0.606963	0.472171	0.480845	0.43378	0.502172	0.489521	0.665476	0.738885	0.569955
0.601718	0.466381	0.579142	0.571982	0.557733	0.547859	0.568464	0.594778	0.609823	0.555797	0.796959	0.696612	0.548989
1.19542	0.750622	1.12175	0.946807	1.16218	0.866956	1.15404	0.534113	0.892126	0.758751	1.29652	1.28886	1.18607
0.766485	0.539133	0.783167	0.708087	0.754247	0.779215	0.825199	0.819208	0.714764	0.7544	0.900987	0.827193	0.80312
0.697189	0.489681	0.716474	0.617758	0.715414	0.742162	0.791485	0.771313	0.657487	0.716902	0.879572	0.712082	0.763589
0.656	0.600259	0.665834	0.597946	0.668501	0.628522	0.664119	0.720858	0.606522	0.651052	0.806506	0.735472	0.60644
1.00538	0.7281	0.947606	0.788979	1.01002	0.8421	1.02405	0.816316	0.7849	0.755051	1.09197	1.03513	0.837857
0.677228	0.628502	0.659158	0.621038	0.691774	0.708396	0.708039	0.66079	0.589414	0.572027	0.849521	0.879856	0.655632
1.05959	0.750667	1.04437	0.904836	0.992563	1.01565	1.11379	0.74763	0.99836	0.91958	1.23226	1.25296	1.1882
0.740119	0.621852	0.760329	0.663842	0.782802	0.658916	0.752636	0.637791	0.675181	0.640364	1.0479	0.922741	0.803484
0.739619	0.590543	0.749987	0.632225	0.750038	0.649015	0.685036	0.725806	0.719147	0.778116	0.872809	0.957957	0.79843
0.783609	0.527955	0.728148	0.608406	0.781821	0.686851	0.671893	0.60449	0.679554	0.661614	1.01236	0.92063	0.800238
0.714887	0.590307	0.700002	0.626666	0.714615	0.651267	0.676851	0.678894	0.694242	0.733023	0.900834	0.954855	0.797711
0.764574	0.643189	0.810022	0.752832	0.747277	0.791806	0.791559	0.867154	0.603406	0.725717	0.969069	0.888875	0.854915
0.797988	0.736248	0.857782	0.761048	0.795378	0.877195	0.841215	0.88548	0.754246	0.85517	0.942634	0.980911	0.844016
0.547819	0.451199	0.595036	0.475919	0.57724	0.414535	0.46505	0.46428	0.468558	0.571684	0.715685	0.870974	0.464553
1.05132	0.746933	0.993949	0.915478	1.05547	0.970243	0.999681	0.911264	0.815151	0.911383	1.05772	1.07904	1.03266
0.892717	0.590355	0.8406	0.792434	0.92024	0.771474	0.829997	0.71529	0.711218	0.768971	0.858	0.87442	0.845395
1.13442	0.883124	1.08811	1.00588	1.14282	1.0168	1.04789	0.930904	0.837888	0.946598	1.05563	1.15463	1.04908
0.992545	0.783191	0.905581	0.879187	0.961022	0.950137	0.943481	0.857709	0.792507	0.869178	1.14266	1.03199	0.973346
0.879609	0.690151	0.906738	0.8007	0.836803	0.883789	0.883092	0.826465	0.678679	0.8686	1.03299	1.02873	0.869409
1.06858	0.704323	1.02026	0.877046	1.06385	0.984773	1.01602	0.915832	0.846661	0.91618	1.03135	1.05946	0.985247
1.00724	0.634144	0.823841	0.749521	0.976709	0.745685	0.882362	1.00736	0.717384	0.695107	1.25653	1.03658	0.931
0.763946	0.621004	0.753383	0.665852	0.805922	0.899508	0.837278	0.958439	0.573502	0.564337	1.07062	0.825882	0.651883
0.608521	0.549347	0.702939	0.639752	0.674164	0.676919	0.694307	0.72624	0.585938	0.635944	0.640131	0.662148	0.430796
0.911387	0.694125	0.797867	0.683267	0.92456	0.832354	0.877819	0.808161	0.603136	0.593681	1.19191	0.947432	0.709034
0.90564	0.692597	0.868596	0.918997	0.849756	0.883929	0.905712	0.738009	0.826108	0.880113	1.10213	0.991105	0.988825
0.948208	0.680588	0.843895	0.828414	0.960782	0.790654	0.892007	0.722757	0.776693	0.802899	1.05354	1.0337	0.939009
1.00674	0.878884	1.05575	0.923688	1.0068	1.04182	1.06811	1.03476	0.775502	0.785359	1.06023	0.942742	0.205841
0.594947	0.603169	0.591221	0.542381	0.61279	0.602499	0.621396	0.575804	0.553897	0.553816	0.717788	0.728528	0.611145
0.948856	0.615725	0.899374	0.748228	0.967865	0.979185	0.895206	0.715129	0.690129	0.745507	1.34827	0.897483	0.664664
1.38199	1.16027	1.00568	1.24898	1.30894	1.14509	1.28624	0.945168	0.804689	0.70146	1.64664	1.03573	0.725923
0.6749	0.679841	0.727062	0.64564	0.725569	0.622951	0.740545	0.682488	0.604358	0.654748	0.810097	0.986698	0.530248
0.577778	0.558158	0.626269	0.518257	0.594167	0.549325	0.579619	0.62346	0.517333	0.59898	0.715304	0.755348	0.445841
0.612597	0.596768	0.618318	0.491346	0.614556	0.592814	0.601878	0.485071	0.556804	0.614219	0.894696	0.856911	0.493728
0.543439	0.525771	0.52914	0.502548	0.532762	0.532542	0.588598	0.505491	0.528765	0.547642	0.819649	0.698675	0.592187
0.727989	0.666696	0.668734	0.712788	0.676411	0.776782	0.787245	0.49951	0.603714	0.511507	1.03891	0.98364	0.904417

## Sheet: SCD
method_name	method_name	method_name	method_name	method_name	method_name	method_name	method_name	method_name	method_name	method_name	method_name	method_name
DenseFuse	FusionGAN	CSF	GANMcC	RFN-Nest	SDNet	FLFuse	TarDAL	U2Fusion	UMF-CMGR	SeAFusion	PSFusion	SIFusion
1.83896	1.72242	1.86375	1.77664	1.80757	1.74325	1.82372	1.61393	1.75287	1.84064	1.81051	1.79229	1.69714
1.61652	1.01991	1.75498	1.35902	1.63516	1.46332	1.60676	1.31812	1.41448	1.61559	1.65974	1.81157	1.30346
1.85292	1.43091	1.84487	1.6209	1.84856	1.65072	1.76442	1.37846	1.58074	1.73331	1.8364	1.79386	1.49436
1.86371	1.3836	1.76999	1.75662	1.86603	1.56104	1.80363	1.17677	1.57649	1.68204	1.73406	1.70089	1.62734
1.97635	1.62666	1.86795	1.83971	1.93946	1.66009	1.84142	1.48606	1.67707	1.7898	1.8846	1.92365	1.81375
1.92277	1.45444	1.83602	1.71733	1.91829	1.63985	1.72257	1.38624	1.70507	1.70339	1.77522	1.87583	1.78614
1.47831	1.00744	1.56269	1.53385	1.48808	1.26451	1.47174	1.42802	1.469	1.42831	1.46371	1.56685	1.49486
1.13196	-0.179618	0.957529	0.99956	1.13856	0.562848	0.927659	0.235618	0.630734	0.307865	1.71105	1.77659	1.79432
1.51663	0.904807	1.60495	1.43842	1.62458	1.19703	1.57218	0.965235	1.36297	1.33742	1.38291	1.49821	1.73109
1.81156	1.43383	1.81154	1.67718	1.85434	1.5509	1.85996	1.25162	1.64882	1.70537	1.78617	1.68889	1.90181
1.74085	1.40764	1.86591	1.74912	1.75586	1.65882	1.78215	1.16673	1.53205	1.74194	1.50644	1.88238	1.71782
1.95981	1.276	1.82607	1.56059	1.95031	1.43633	1.81603	1.3259	1.38995	1.45046	1.73832	1.79978	1.60915
1.97824	1.39002	1.9206	1.83799	1.93386	1.74477	1.91573	1.28624	1.77266	1.7114	1.78081	1.81437	1.81677
1.01789	0.0731494	1.10784	0.722743	0.979608	0.510944	0.997411	0.469535	0.824502	0.614522	1.43199	1.72202	1.70019
1.75258	1.38295	1.83446	1.77423	1.83693	1.388	1.7211	1.45822	1.56242	1.58142	1.85087	1.8726	1.93699
1.72761	1.52441	1.74391	1.65937	1.71798	1.63946	1.68001	1.31048	1.68629	1.74731	1.62452	1.75799	1.74298
1.8253	1.51918	1.79033	1.77283	1.8251	1.48114	1.61895	1.54466	1.57387	1.59771	1.83294	1.87446	1.90434
1.66339	1.48192	1.72068	1.65153	1.67128	1.55501	1.60667	1.45212	1.6374	1.71947	1.7266	1.87199	1.80063
1.97798	1.86926	1.96263	1.96924	1.97243	1.9255	1.97302	1.77457	1.89554	1.87871	1.9036	1.88288	1.96532
1.87284	1.76491	1.93634	1.91163	1.88162	1.82064	1.86107	1.54737	1.78061	1.87142	1.84645	1.88448	1.90152
1.59117	1.09822	1.79874	1.58598	1.6803	1.49402	1.70405	1.32757	1.3926	1.61034	1.73616	1.76764	1.28913
1.97513	1.72177	1.92431	1.89243	1.97995	1.81448	1.93308	1.4299	1.82188	1.83834	1.78251	1.89433	1.93857
1.99414	1.76205	1.93461	1.92858	1.9803	1.8021	1.94629	1.48982	1.85157	1.86888	1.80543	1.92431	1.95658
1.99803	1.71141	1.94417	1.94549	1.98595	1.83648	1.95376	1.23089	1.74622	1.83139	1.72471	1.88104	1.94454
1.99342	1.7784	1.92532	1.95419	1.97896	1.85354	1.94078	1.58412	1.83105	1.84398	1.89979	1.92442	1.95886
1.9746	1.8492	1.96386	1.96335	1.96983	1.91859	1.9658	1.69934	1.89689	1.93211	1.89646	1.923	1.93891
1.98853	1.67641	1.9431	1.86258	1.98239	1.82814	1.9346	1.3328	1.80824	1.82507	1.69833	1.85273	1.93277
1.99757	1.90049	1.96833	1.96457	1.98378	1.89023	1.97856	1.60432	1.92556	1.93785	1.88621	1.93865	1.95437
1.99983	1.88923	1.97367	1.96759	1.98012	1.72621	1.98576	1.63033	1.94587	1.9533	1.80457	1.94389	1.96228
1.70073	1.47148	1.85994	1.78515	1.82655	1.57892	1.75619	1.41887	1.56632	1.68121	1.4509	1.82787	1.37186
1.99252	1.83956	1.94736	1.95294	1.95181	1.8756	1.97177	1.57944	1.88798	1.90629	1.71792	1.84809	1.91699
1.23491	0.728495	1.33711	1.27048	1.20602	1.00972	1.12869	1.26552	1.05339	1.17844	1.50174	1.57644	1.4691
1.97043	1.83172	1.89948	1.93645	1.96918	1.78596	1.93757	1.56713	1.8276	1.8527	1.86151	1.90249	1.96145
1.95597	0.966398	1.90129	1.85141	1.87045	1.49484	1.91646	0.918735	1.25852	1.3774	1.7637	1.77674	0.131793
1.8885	1.12425	1.83253	1.79985	1.87289	1.54874	1.787	1.23529	1.54554	1.53881	1.77587	1.87756	1.82769
1.99859	0.746554	1.87468	1.69174	1.91657	1.54311	1.80836	0.933784	1.26532	1.57459	1.50291	1.61744	1.16498
1.8103	1.1796	1.66981	1.58402	1.79275	1.35513	1.48696	1.20713	1.76706	1.71838	1.74285	1.93305	1.86081
1.78156	1.58139	1.89634	1.86827	1.83034	1.64186	1.89751	1.43473	1.57695	1.76911	1.78287	1.8032	1.58283
1.79672	1.59346	1.81755	1.71085	1.82332	1.6827	1.76026	1.47116	1.65693	1.73224	1.68142	1.79331	1.49692
1.41279	1.00496	1.63373	1.27948	1.49287	1.28673	1.44543	1.29564	1.26971	1.4756	1.57947	1.62316	1.12598
1.86746	1.77767	1.85418	1.88052	1.82233	1.7439	1.80774	1.86667	1.84899	1.80492	1.88203	1.96621	1.9421
1.46878	1.20252	1.43671	1.51957	1.39903	1.31281	1.40774	1.31702	1.40067	1.37567	1.81658	1.87069	1.88057

## Sheet: EN
method_name	method_name	method_name	method_name	method_name	method_name	method_name	method_name	method_name	method_name	method_name	method_name	method_name
DenseFuse	FusionGAN	CSF	GANMcC	RFN-Nest	SDNet	FLFuse	TarDAL	U2Fusion	UMF-CMGR	SeAFusion	PSFusion	SIFusion
6.63633	6.49735	6.86162	6.32172	6.64243	6.34018	6.18183	7.08063	6.30748	6.67733	7.17102	7.52551	6.4508
7.02551	6.39492	7.45648	6.41253	7.08154	6.80791	6.59703	7.05336	6.70681	7.16447	7.43919	7.64111	6.25278
6.96387	6.32011	7.26289	6.45235	7.08832	6.47188	6.26986	7.04326	6.32247	6.8256	7.17336	7.66402	5.83814
6.81114	5.97729	6.93471	6.58897	7.0609	6.00142	5.91871	6.7206	6.08829	6.37738	6.76055	7.55806	6.73349
7.35531	6.48397	7.19629	6.99716	7.4783	6.83346	6.27863	6.77439	6.76296	6.77748	7.4479	7.40224	7.06284
6.67533	5.93325	6.53323	6.3141	6.89335	6.31137	5.92944	5.95814	6.33604	6.1099	6.82155	7.13972	7.02464
7.1606	6.87986	7.10099	7.12283	7.16642	6.58208	7.0726	5.89426	7.17356	7.14571	7.61215	7.51611	7.34151
6.47481	5.8782	6.14681	6.42687	6.53677	6.15844	6.35827	2.20678	5.7099	6.10653	6.86339	6.90068	7.11022
6.79408	6.37578	6.98487	7.01114	6.99033	6.97864	6.69742	7.22654	6.6782	6.81836	7.40903	7.49722	7.21192
6.66431	6.60806	6.95918	6.8665	7.01926	6.95946	6.60826	7.27083	6.62662	6.77128	7.14564	7.48687	7.13399
6.80179	6.77246	7.19205	6.83828	6.90441	6.77464	6.45448	7.45615	6.81315	6.78837	7.23953	7.30897	7.09063
7.03191	6.07732	7.0142	6.67005	7.07528	6.55668	6.15009	6.7232	6.28805	6.25653	7.20459	6.76092	6.32832
6.1163	6.16411	6.04831	5.94112	6.27091	6.17488	5.4451	6.56334	5.63812	5.42486	6.38832	6.66261	6.28979
7.11732	6.75701	7.0703	6.86798	7.07508	6.97871	7.17085	4.54326	6.90071	6.86443	7.44781	7.73706	7.73231
6.79396	6.74054	7.03431	6.77649	7.03327	6.40904	6.40609	5.83228	6.56708	6.52987	7.34964	7.2546	7.38841
6.41877	5.97582	6.65101	6.19742	6.55073	6.15041	6.06447	6.99884	6.58347	6.5122	6.67323	7.12946	6.85491
6.90523	6.72185	6.92925	6.71689	6.99883	6.63003	6.51913	5.67453	6.59723	6.51956	7.40417	7.37567	7.2812
6.41608	6.01832	6.5367	6.25782	6.54382	6.21197	6.11428	6.81039	6.57996	6.55566	6.71315	7.21572	6.9592
7.04818	7.0254	7.30887	7.34095	7.27048	7.37376	6.85277	7.44618	6.72865	7.12551	7.13539	7.5362	7.07193
6.81627	7.01407	7.1364	7.03617	6.94716	6.9354	6.59733	7.50019	6.71393	6.90514	6.95743	7.45608	6.99349
6.81661	6.44936	7.18662	6.67226	7.02517	6.63625	6.53388	7.13583	6.58546	6.84079	7.26608	7.72698	6.38803
7.36603	7.12	7.34201	7.26031	7.53971	7.3691	6.84618	6.98078	6.82486	7.00394	7.39616	7.56773	7.26544
7.32088	7.08463	7.17967	7.38585	7.49467	7.27192	6.8433	6.91634	6.76484	6.92943	7.30233	7.44081	7.19917
7.43068	7.39654	7.45393	7.40295	7.50233	7.16186	6.59996	7.41485	6.63972	6.83855	7.33419	7.4862	7.17023
7.37692	7.33952	7.17423	7.39672	7.43893	7.45519	6.81082	7.44975	6.77546	6.88734	7.56894	7.52508	7.32463
6.92171	7.09301	7.15842	7.19	7.05469	7.34039	6.71377	7.48571	6.64542	7.04055	7.13088	7.5301	6.98942
7.35309	7.00358	7.31295	7.06711	7.4977	7.1375	6.58637	7.14081	6.69283	6.78841	7.19145	7.40466	7.17745
6.50202	6.12326	6.29305	6.34691	6.59197	6.29101	5.75491	7.02267	5.89753	5.80157	6.92111	6.47851	6.48183
6.34873	6.26185	6.45798	6.36172	6.55681	6.85335	5.93308	7.15189	5.85498	5.88265	6.76022	6.44502	6.20995
6.75508	6.52974	7.19918	6.98771	7.07004	6.80971	6.69717	7.34625	6.60764	6.80975	6.91726	7.54312	6.27602
6.56758	6.25739	6.22618	6.07309	6.73866	6.27308	5.44294	6.89874	5.59186	5.51993	7.12371	6.69206	6.46164
7.28625	7.30556	7.29543	7.53023	7.35841	7.15872	7.26257	4.83824	7.0768	7.32435	7.4581	7.39381	7.34394
7.02266	6.99683	6.83121	7.10512	7.19718	7.16014	6.79337	6.12682	6.61435	6.78116	7.31602	7.53874	7.14864
7.00824	6.74562	7.21967	6.82984	7.21283	6.78139	5.77223	6.88439	5.69131	5.75581	7.26636	6.72711	3.86919
6.76621	6.59263	6.79138	6.82412	6.84227	6.70672	6.30439	6.45773	6.4803	6.3442	7.10096	7.03273	7.10134
6.62141	5.53312	6.53309	6.12172	6.7662	6.27761	5.63613	6.6206	5.66473	5.90569	7.01006	6.42441	5.69701
5.91733	6.3878	6.23366	6.39217	6.42054	5.9613	4.83236	6.19947	5.22436	4.99803	6.61962	5.82855	5.63641
6.73437	6.52047	7.15832	6.92252	6.95009	6.41416	6.43	6.87102	6.40552	6.71795	7.11428	7.6432	6.40178
6.95588	6.84891	7.25736	6.73559	7.08983	6.80466	6.56233	7.2906	6.60605	6.96159	7.29782	7.69219	6.10204
7.01123	6.48366	7.31314	6.62009	7.11557	6.82988	6.79381	6.93834	6.91388	7.19292	7.36223	7.57862	6.50955
6.37489	6.74239	6.76317	6.49328	6.5205	6.63703	6.38409	5.57045	6.60292	6.59159	7.03533	7.24161	6.62979
5.92503	6.00553	5.83531	6.03249	5.84161	6.21116	6.14243	3.35997	5.48238	5.19417	6.75824	6.9133	6.62414

## Sheet: Qabf
method_name	method_name	method_name	method_name	method_name	method_name	method_name	method_name	method_name	method_name	method_name	method_name	method_name
DenseFuse	FusionGAN	CSF	GANMcC	RFN-Nest	SDNet	FLFuse	TarDAL	U2Fusion	UMF-CMGR	SeAFusion	PSFusion	SIFusion
0.413128	0.230432	0.41032	0.169896	0.328806	0.418914	0.299998	0.21957	0.400135	0.416639	0.473672	0.499078	0.370822
0.408648	0.173199	0.37941	0.144547	0.273645	0.428343	0.255681	0.199277	0.405837	0.412812	0.538548	0.543069	0.313738
0.550847	0.214477	0.471043	0.158807	0.406038	0.518633	0.28407	0.223261	0.462525	0.467792	0.522654	0.556095	0.307423
0.663968	0.241536	0.539846	0.275424	0.500108	0.601769	0.349766	0.250096	0.552024	0.489996	0.578798	0.631227	0.304165
0.572868	0.219775	0.49705	0.315268	0.531816	0.480874	0.235444	0.253001	0.497305	0.451668	0.540544	0.625836	0.45195
0.375743	0.132487	0.343608	0.202365	0.441631	0.316456	0.310076	0.146495	0.349869	0.296621	0.44829	0.504668	0.397016
0.39074	0.202633	0.445255	0.302931	0.193899	0.499398	0.52616	0.288544	0.49473	0.486279	0.465063	0.573906	0.394757
0.647502	0.315445	0.567628	0.529857	0.496118	0.553406	0.549537	0.249851	0.529099	0.511904	0.670815	0.701831	0.623857
0.419559	0.3047	0.433702	0.261064	0.322534	0.431907	0.334313	0.183623	0.403185	0.343048	0.415646	0.426399	0.390179
0.421702	0.253128	0.381448	0.160391	0.254526	0.430458	0.399734	0.198306	0.386265	0.374759	0.4421	0.46833	0.455251
0.390998	0.269382	0.354987	0.311063	0.356841	0.362669	0.385797	0.198365	0.392424	0.383126	0.381325	0.478119	0.439568
0.5278	0.231629	0.469769	0.441272	0.528654	0.423731	0.398663	0.292393	0.461597	0.42376	0.520919	0.594985	0.422243
0.381356	0.279428	0.347721	0.246465	0.367641	0.327463	0.35261	0.138906	0.354192	0.30996	0.427781	0.452759	0.36169
0.437268	0.207177	0.402526	0.358269	0.242133	0.476143	0.579609	0.142023	0.448584	0.421197	0.546958	0.539818	0.553642
0.404871	0.173425	0.342299	0.311446	0.26497	0.401124	0.490235	0.173705	0.37589	0.3315	0.476294	0.509253	0.491738
0.373684	0.134564	0.348653	0.182556	0.279409	0.411106	0.390225	0.180626	0.394697	0.398019	0.476642	0.541703	0.499281
0.420689	0.170646	0.365377	0.27973	0.261426	0.403875	0.484568	0.178016	0.403724	0.36378	0.487653	0.508553	0.504227
0.371116	0.146989	0.358825	0.226057	0.295553	0.387256	0.333146	0.204242	0.406588	0.38403	0.50515	0.570209	0.469406
0.5133	0.260718	0.392212	0.328312	0.322664	0.447455	0.514406	0.214694	0.418989	0.438543	0.528854	0.488755	0.571595
0.455596	0.291062	0.392093	0.320653	0.271354	0.487263	0.53909	0.20341	0.447607	0.491741	0.516105	0.456727	0.549616
0.34891	0.165816	0.406244	0.199037	0.331386	0.37087	0.218586	0.203892	0.373523	0.388946	0.523614	0.549732	0.342429
0.507245	0.26937	0.398491	0.263898	0.307253	0.462057	0.530298	0.16578	0.421385	0.452236	0.518391	0.500957	0.54407
0.480377	0.272919	0.400018	0.361009	0.345195	0.437564	0.515762	0.186612	0.411569	0.426351	0.462955	0.509416	0.5079
0.49373	0.311128	0.410802	0.397788	0.385624	0.447379	0.500023	0.196353	0.427322	0.444084	0.448207	0.483697	0.522461
0.529727	0.300734	0.429699	0.380937	0.358521	0.476579	0.544062	0.212735	0.464989	0.465784	0.548242	0.543912	0.567729
0.51891	0.260019	0.399268	0.287644	0.264709	0.488513	0.549754	0.19801	0.427704	0.490487	0.542629	0.498262	0.570513
0.494397	0.270188	0.408121	0.240537	0.324962	0.460777	0.53938	0.162303	0.435726	0.458799	0.475874	0.484701	0.537937
0.507313	0.181485	0.372827	0.270823	0.243157	0.455321	0.576093	0.156982	0.456561	0.462819	0.49464	0.520586	0.566134
0.412345	0.241179	0.347466	0.242951	0.294723	0.351178	0.484802	0.14452	0.405613	0.390415	0.391734	0.413563	0.49616
0.327501	0.252966	0.358206	0.216279	0.293436	0.38188	0.313621	0.201648	0.356364	0.316148	0.360523	0.392402	0.29962
0.453141	0.190365	0.383611	0.246949	0.285362	0.405442	0.531923	0.133403	0.446353	0.400636	0.413565	0.441786	0.524811
0.468702	0.247605	0.446141	0.32723	0.244984	0.521913	0.540607	0.251246	0.502985	0.486444	0.575636	0.591848	0.515614
0.509277	0.292898	0.376219	0.343461	0.343298	0.459663	0.514002	0.179564	0.402739	0.395737	0.569213	0.546102	0.505259
0.354084	0.272728	0.331384	0.290402	0.356388	0.33204	0.412139	0.259829	0.448914	0.437203	0.285305	0.453725	0.35906
0.411715	0.238238	0.388796	0.354438	0.384157	0.380603	0.405428	0.189215	0.39763	0.366035	0.445692	0.514016	0.43127
0.412229	0.156314	0.376362	0.284369	0.386453	0.374116	0.448942	0.20139	0.415238	0.421114	0.326465	0.467437	0.384781
0.339023	0.364341	0.252298	0.348073	0.384323	0.268195	0.304584	0.230603	0.440079	0.368416	0.368915	0.546123	0.330736
0.407134	0.232902	0.37837	0.243	0.367842	0.397189	0.274917	0.204273	0.388233	0.38227	0.474167	0.523914	0.316159
0.423633	0.229352	0.438286	0.190032	0.383615	0.428027	0.288667	0.23799	0.407616	0.427947	0.502173	0.516419	0.349602
0.37037	0.167408	0.345374	0.222248	0.285007	0.401853	0.281699	0.211669	0.395484	0.378585	0.556238	0.550287	0.384443
0.440637	0.219952	0.403454	0.242238	0.314383	0.432896	0.282686	0.261771	0.432976	0.331156	0.588999	0.610845	0.511904
0.369466	0.239921	0.337148	0.289482	0.211852	0.492603	0.471508	0.221519	0.385179	0.326125	0.624505	0.605493	0.613861
